# Supplementary material for: Full-length 16S rRNA gene amplicon analysis of human gut microbiota using MinION™ nanopore sequencing confers species-level resolution
Source: BMC Microbiol. 2021 Jan 26;21:35. doi: 10.1186/s12866-021-02094-5 (PMC7836573; doi:10.1186/s12866-021-02094-5)
Supplement: Supplementary file 4 — Additional file 4. Mock community data analysis using FASTQ 16S workflow and the NCBI bacterial 16S rRNA database. [file 12866_2021_2094_MOESM4_ESM.xlsx]

## Sheet: V1-V9_FASTQ-16S_NCBI
Mock community data analysis using FASTQ 16S workflow and the NCBI bacterial 16S rRNA database MinION reads were analyzed using the EPI2ME FASTQ 16S workflow ver. 2020.04.06 (Oxford Nanopore Technologies). The sequences were mapped against the NCBI bacterial 16S rRNA database (snap of NCBI 16SMicrobial* on 28th Jan 2020) using BLAST 2.10.0 with a minimum accuracy of 77% as a default parameter. If…
V1-V9 (3000 reads)
read_id	assigned_taxid	species_taxid	top hit result
fac9643b-ad4b-477b-9e66-31cce2b3ed7c	1396	1396	Bacillus cereus
c6043374-fa3d-494f-8dc8-60a2afcd4bf7	226900	226900	Bacillus cereus ATCC 14579
8e9528b2-27a8-4af0-a4b5-3c5e408c9eb8	441769	441769	Bacillus coahuilensis m4-4
bbac3ca5-444b-4f41-b5b4-16db8fc29478	441769	441769	Bacillus coahuilensis m4-4
26806ddc-7124-4b41-86da-db753a470cfd	441769	441769	Bacillus coahuilensis m4-4
0ebe1a27-7d0d-48c1-869f-93a78be6836b	580165	580165	Bacillus cytotoxicus
385b5427-97e7-4b17-92bf-8c6008d08b69	580165	580165	Bacillus cytotoxicus
c41c47e2-a433-4b4e-9c65-80c4d894d83f	86664	86664	Bacillus flexus
dcb610c5-1a62-4006-95c9-d65ade4178c4	574375	574375	Bacillus gaemokensis
84a9c991-d210-45eb-a93e-c2445975598f	79882	79882	Bacillus halmapalus
8f82a3a0-526a-47c3-bbf3-040188d3f4b2	574376	574376	Bacillus manliponensis
49b1a3f5-f280-4148-922c-2e8175e694e1	679261	679261	Bacillus marcorestinctum
1b9fe5e8-43b0-4749-bc60-d6c9fa82be6e	1405	1405	Bacillus mycoides
e5a2a357-42a0-4e7c-9991-87464c6bad45	1793963	1793963	Bacillus nakamurai
7b9acb64-ad21-487f-8a47-3c5178b6f031	1737571	1737571	Bacillus oryzisoli
e38cb5e3-1a81-4216-9e03-fe80466a9e63	2026187	2026187	Bacillus pacificus
4410156a-e4e8-4d00-a687-300c0de78ddc	2026187	2026187	Bacillus pacificus
4f1524b8-dbe1-4031-aaf6-af6ff0f74434	2026187	2026187	Bacillus pacificus
086b53cc-4f7c-48d1-83c3-0b59fd0713e5	2026194	2026194	Bacillus paramycoides
0e24db09-b3ef-4ca2-b796-06497b461058	2026194	2026194	Bacillus paramycoides
0fe4f8d3-63d7-450d-93e3-5a7fe75ceeac	2026194	2026194	Bacillus paramycoides
25a74d9c-f73e-43dd-b55c-a2b0415f386b	2026194	2026194	Bacillus paramycoides
2d13a09c-b855-458a-b45f-f8cd2d55294e	2026194	2026194	Bacillus paramycoides
2e12228b-9146-4329-90fd-5c53a6dc2b4b	2026194	2026194	Bacillus paramycoides
30fc2a42-6008-4919-af73-38be81d9af7b	2026194	2026194	Bacillus paramycoides
3ad10970-47a7-4843-9233-52b4cf7a7a71	2026194	2026194	Bacillus paramycoides
498febe0-bf63-4c02-873f-a8467633dcc6	2026194	2026194	Bacillus paramycoides
572ac349-3b94-4a14-ac48-e8223ced23fa	2026194	2026194	Bacillus paramycoides
5c307f9f-dcee-4791-b5ae-4b68be727321	2026194	2026194	Bacillus paramycoides
61214d20-9fb9-4523-9cdd-9d54a19a00bc	2026194	2026194	Bacillus paramycoides
62d4210d-abe1-4818-8cf0-d7f4175bfe6c	2026194	2026194	Bacillus paramycoides
6364dd02-8555-42f4-8160-ef17cf9def32	2026194	2026194	Bacillus paramycoides
670148fb-e87e-4cf1-b890-bd55bcf318a9	2026194	2026194	Bacillus paramycoides
89832c0e-6bff-481d-b58a-436d7b2ed95c	2026194	2026194	Bacillus paramycoides
92daa8e9-6f0c-4181-a701-a44b9a2220b2	2026194	2026194	Bacillus paramycoides
a4de8f85-3a87-49d1-8c85-6d2189ce056d	2026194	2026194	Bacillus paramycoides
b1f325a8-4f4d-4289-80c6-71712e32bfcc	2026194	2026194	Bacillus paramycoides
b25c726b-ec33-406a-ad1f-91c6b5937bdc	2026194	2026194	Bacillus paramycoides
b4184581-8287-4d72-8a6b-76c5a68db000	2026194	2026194	Bacillus paramycoides
bd87a99e-ad45-4053-82aa-9051492c954f	2026194	2026194	Bacillus paramycoides
bd95dba0-282f-4610-9f27-da6f50535faa	2026194	2026194	Bacillus paramycoides
c6ccc198-38c5-4d52-90c9-9f5ae3593918	2026194	2026194	Bacillus paramycoides
c88cfce7-7ced-4c52-878c-ce7f27e2241b	2026194	2026194	Bacillus paramycoides
d7d06333-56f6-49e8-ad6d-da77a2b02a7f	2026194	2026194	Bacillus paramycoides
d94fb69b-57a7-42bb-9912-48a81ef5461e	2026194	2026194	Bacillus paramycoides
dd14b191-cf09-43ba-bb14-6acd2778beb8	2026194	2026194	Bacillus paramycoides
e77d5924-9e62-44eb-80f6-5a0f25c2e011	2026194	2026194	Bacillus paramycoides
eef92c21-8df4-42d9-a262-8795f94c1487	2026194	2026194	Bacillus paramycoides
ef2f3acd-c0e6-4139-86cc-f0f57d302d38	2026194	2026194	Bacillus paramycoides
ef32d5b8-d4df-48ca-9cb2-1dbbc8bc6fba	2026194	2026194	Bacillus paramycoides
efe33525-b4aa-4a71-8bd0-cc851abdc808	2026194	2026194	Bacillus paramycoides
01f90f6c-dbdc-4618-bf85-0d3f69f64c20	2026194	2026194	Bacillus paramycoides
03c420a6-cd39-485a-b142-2d3b82f5873e	2026194	2026194	Bacillus paramycoides
09f39102-b11b-492f-bd7d-9546a001e6d6	2026194	2026194	Bacillus paramycoides
0a2ada70-0af7-4ce4-b5c6-46a6bc731c31	2026194	2026194	Bacillus paramycoides
0da5228b-cf28-4c79-9265-28f726617d7d	2026194	2026194	Bacillus paramycoides
13040108-80f3-4ea6-9b07-fddb1492ca0a	2026194	2026194	Bacillus paramycoides
198ee189-b634-4a09-b49d-e778fdff4750	2026194	2026194	Bacillus paramycoides
28df49eb-9e08-43cb-8cd2-afafdcca2662	2026194	2026194	Bacillus paramycoides
2b28ba2d-8296-4733-b301-4a0aa2ef217f	2026194	2026194	Bacillus paramycoides
2e732c6b-2e05-4e64-8667-6fc3596c3191	2026194	2026194	Bacillus paramycoides
2f4704a6-7915-4fc0-adf9-77661b9224d4	2026194	2026194	Bacillus paramycoides
53692a8b-4d87-49e0-892a-159cf10be25a	2026194	2026194	Bacillus paramycoides
577aa309-436d-4be7-8dbf-ba12a7e53fff	2026194	2026194	Bacillus paramycoides
607754a6-3253-46a2-9119-7143885490a7	2026194	2026194	Bacillus paramycoides
60e9f228-6118-401e-9c7b-52dd20872d17	2026194	2026194	Bacillus paramycoides
611417bd-898d-42cf-a7bb-cfa272118402	2026194	2026194	Bacillus paramycoides
6a0f878b-00c2-4366-b4a9-ad9929732edb	2026194	2026194	Bacillus paramycoides
6ddb17e1-96e4-4c31-8289-f6d990e436f3	2026194	2026194	Bacillus paramycoides
81d1b504-0e4d-4f8b-a132-249338c68633	2026194	2026194	Bacillus paramycoides
8222f659-3c5e-4e64-89d5-b59033544d0c	2026194	2026194	Bacillus paramycoides
8356c700-5f74-424e-a1ec-d8e21b106f7c	2026194	2026194	Bacillus paramycoides
86792f4a-fd49-4090-878e-b2498c119c74	2026194	2026194	Bacillus paramycoides
8a281d7c-9064-402c-a7ba-d1aecddbdf43	2026194	2026194	Bacillus paramycoides
9075009f-2967-4b58-ba9f-5a59df8f769e	2026194	2026194	Bacillus paramycoides
93cd567b-1abb-4b33-998f-6ec235a409b8	2026194	2026194	Bacillus paramycoides
9985acfb-a9f0-4371-a3d1-38759e35552b	2026194	2026194	Bacillus paramycoides
a47eb7ff-aeda-4957-bf25-5a461d19d7a9	2026194	2026194	Bacillus paramycoides
b1a6c7ff-bcc9-4dfb-8fb3-cb5c19e116d5	2026194	2026194	Bacillus paramycoides
b9937ba1-648c-4e6b-996b-71b27d49772a	2026194	2026194	Bacillus paramycoides
be162af5-da13-4fd6-a744-c3b43e940ad9	2026194	2026194	Bacillus paramycoides
c493bd73-193d-4844-a40f-68cf0b4a3901	2026194	2026194	Bacillus paramycoides
d19ddaf1-2a60-4303-a72d-5ac5d95ad6d2	2026194	2026194	Bacillus paramycoides
d1f0a2dc-dadb-47dc-ac7f-b3a02137664f	2026194	2026194	Bacillus paramycoides
dc7d79c6-404b-4fc8-86fd-501725bee8d8	2026194	2026194	Bacillus paramycoides
ddee0d67-7ae1-4d04-a0a3-86039709e818	2026194	2026194	Bacillus paramycoides
e669748d-e10b-4576-9338-d7c616aa6be4	2026194	2026194	Bacillus paramycoides
e92f4b2b-cd77-423a-b80e-e9a535212f7c	2026194	2026194	Bacillus paramycoides
f17c6765-7c89-4733-b432-45c314b4c066	2026194	2026194	Bacillus paramycoides
f32bb2ec-5ed4-412c-b849-21c311df516c	2026194	2026194	Bacillus paramycoides
f4b67a8a-899b-4c4d-b65e-8f5761e360bb	2026194	2026194	Bacillus paramycoides
fe5d298c-fdbe-416f-90bd-c3f61dc271de	2026194	2026194	Bacillus paramycoides
ff49a282-aa5e-4417-81c4-59b848ad2d6d	2026194	2026194	Bacillus paramycoides
001b029c-341c-47f3-bae0-761154d12dd0	2026194	2026194	Bacillus paramycoides
05d0bf40-9aa5-4f49-9bb0-afed906aea12	2026194	2026194	Bacillus paramycoides
071927d3-3691-410e-8f40-a52ed80b53fa	2026194	2026194	Bacillus paramycoides
13b2a012-6e2b-4a10-831b-4518bd950da3	2026194	2026194	Bacillus paramycoides
205186e1-63ec-4f64-b0f2-c8e2a4b42f29	2026194	2026194	Bacillus paramycoides
27b49009-1e67-40cb-88e6-87617a6336a7	2026194	2026194	Bacillus paramycoides
2db59aa6-3c63-496e-879e-715c26d22eb3	2026194	2026194	Bacillus paramycoides
309f5d04-f3e5-4a8e-b664-37dfe746cc67	2026194	2026194	Bacillus paramycoides
341ad69b-db8e-4907-9059-fcfccafe9385	2026194	2026194	Bacillus paramycoides
386b8a95-2628-481e-9982-451a8704a551	2026194	2026194	Bacillus paramycoides
3dc2f8a3-a155-4bda-9f75-94b2f17f7280	2026194	2026194	Bacillus paramycoides
4842bb88-cceb-4f5b-92bc-a1ff9e3133d8	2026194	2026194	Bacillus paramycoides
51d71452-ff06-4eb1-8b98-bad523125436	2026194	2026194	Bacillus paramycoides
57b884dc-09e7-4139-8aa7-b2c16c3d4540	2026194	2026194	Bacillus paramycoides
60b3ce8e-c811-444a-96da-04337a90a316	2026194	2026194	Bacillus paramycoides
6544be53-bf59-4f81-8c5f-49ab6730e1bd	2026194	2026194	Bacillus paramycoides
6d3edb87-4ab5-4ddb-a611-bc7333815f60	2026194	2026194	Bacillus paramycoides
71bb15e1-fefb-4a6e-a621-8c8763ecc484	2026194	2026194	Bacillus paramycoides
7efa313a-34ef-4f25-b7ec-b54b1d635288	2026194	2026194	Bacillus paramycoides
833bb453-22f2-4006-a1a1-2369b4d958d7	2026194	2026194	Bacillus paramycoides
84aa291c-ba64-40e3-88ec-9029b4f22d84	2026194	2026194	Bacillus paramycoides
875a560b-6fc3-4d66-af16-4bf2ff6d744f	2026194	2026194	Bacillus paramycoides
882bb005-2472-4560-9f1a-2a58f25f1e62	2026194	2026194	Bacillus paramycoides
9b462bcf-aae1-4c86-8d4c-0b7b477ffae0	2026194	2026194	Bacillus paramycoides
a5be8ffa-e8f5-4936-aa3d-e6e9f734b09f	2026194	2026194	Bacillus paramycoides
a6c1355a-3eb3-4b57-97fa-a90278ffa8df	2026194	2026194	Bacillus paramycoides
b5ab27fb-814e-40a8-9487-23882d62eb5c	2026194	2026194	Bacillus paramycoides
b6194325-f401-4a6c-9837-1f9fa6a1abb4	2026194	2026194	Bacillus paramycoides
b92f9d05-389a-4a3a-a4a7-ec81d5477852	2026194	2026194	Bacillus paramycoides
c2b5928a-84b3-469d-b9c7-d190b4cfe624	2026194	2026194	Bacillus paramycoides
c826dd5f-0b49-4776-9d6f-aeae51d5e624	2026194	2026194	Bacillus paramycoides
c8e50f2c-9e44-4428-af3e-8760b688ab66	2026194	2026194	Bacillus paramycoides
c91b014d-e9d2-49b2-81df-5ec78fd2b180	2026194	2026194	Bacillus paramycoides
ce0bcf04-8ee4-4599-947b-8f57f82a18c4	2026194	2026194	Bacillus paramycoides
da90ba2e-069c-4965-b3e0-ca2009e40e29	2026194	2026194	Bacillus paramycoides
dd87906b-a1b5-4da1-876c-843f239e438d	2026194	2026194	Bacillus paramycoides
dea24385-59e0-4f02-b300-e38d155d7cd5	2026194	2026194	Bacillus paramycoides
e9684294-0bf2-4f8f-bbbf-62907f9ba6da	2026194	2026194	Bacillus paramycoides
f2b84a2e-c6f7-4da2-9e63-dfd7ad1930b8	2026194	2026194	Bacillus paramycoides
f34cfc7e-2f14-4408-b71e-6833e28f41a8	2026194	2026194	Bacillus paramycoides
fe65c49e-ac0e-4973-b116-76e666503a48	2026194	2026194	Bacillus paramycoides
c98c554d-0368-4d7d-aa44-5a9593e1cf78	930146	930146	Bacillus persicus
4990665b-af11-4802-82f9-2dad63b2f7a5	1385	64104	Bacillus pseudomycoides
dc3a94a2-34d3-45bc-8f32-f820144bb17a	1174504	1174504	Bacillus psychrosaccharolyticus ATCC 23296
0c33ba75-147f-46f5-8d77-7484963fe676	186817	1174504	Bacillus psychrosaccharolyticus ATCC 23296
a6cc5d8b-7cf5-46b7-8eee-f130f253d318	2026188	2026188	Bacillus tropicus;Bacillus albus;Bacillus luti;Bacillus nitratireducens
63240c26-0ba0-49ac-89d0-a9234450f008	2026188	2026188	Bacillus tropicus;Bacillus albus;Bacillus luti;Bacillus nitratireducens
ce2391bf-84b8-4df4-8fb9-b3b6b8197c57	2026188	2026188	Bacillus tropicus;Bacillus albus;Bacillus luti;Bacillus nitratireducens
0bbb5ce9-3e29-4a4e-9d16-db6bc37b7dc3	1890302	1890302	Bacillus wiedmannii
1066ae72-d48f-4e42-bc29-e099108ce72d	1890302	1890302	Bacillus wiedmannii
263b29f9-bad8-402b-b567-dfa19561756e	1890302	1890302	Bacillus wiedmannii
7af5a801-bac0-453c-a6c1-b1e0e47fb64d	1890302	1890302	Bacillus wiedmannii
caa253d1-0d43-46a8-b5a3-d9dba889d261	1890302	1890302	Bacillus wiedmannii
5ea966a6-1443-4816-8291-baa74bc69c61	1890302	1890302	Bacillus wiedmannii
d58fad23-66a0-4652-be18-5820fe753ff5	1890302	1890302	Bacillus wiedmannii
6544749b-cd58-4705-9fee-46b8bd1becca	1890302	1890302	Bacillus wiedmannii
a0081794-d056-472a-9311-8f5a48dabdc8	1890302	1890302	Bacillus wiedmannii
c4f60986-f8df-4437-9071-a625036a84c5	1890302	1890302	Bacillus wiedmannii
ceeccadb-bc8e-4ca3-a4ae-5bd4baed6511	1890302	1890302	Bacillus wiedmannii
f505682d-0b10-4bea-af55-04e129660e6c	1890302	1890302	Bacillus wiedmannii
b6560f71-371c-408c-9112-663c19864f57	1178540	1178540	Bacillus zhangzhouensis
e3372c0c-1deb-44f1-b547-3f3f5ad474eb	91061	549685	Bavariicoccus seileri
4e496c09-7359-40f7-bb36-dd86d923f871	186826	549685	Bavariicoccus seileri
5603e90d-8a08-4fb6-96c1-02e720733c55	1385	426756	Bhargavaea beijingensis
01cb454b-d081-4a62-b948-6362d368e632	367928	367928	Bifidobacterium adolescentis ATCC 15703
063ed259-0549-4bb8-b237-200b0a656cd7	367928	367928	Bifidobacterium adolescentis ATCC 15703
112f0420-eceb-46a7-85d7-bfcbfe7e4689	367928	367928	Bifidobacterium adolescentis ATCC 15703
16b2fcf3-b612-4d45-acd6-8f93dd9c09a3	367928	367928	Bifidobacterium adolescentis ATCC 15703
181631da-c043-482d-9db5-b6e0f52ba7d7	367928	367928	Bifidobacterium adolescentis ATCC 15703
186d4620-00d3-480b-936f-e250eb5ecf68	367928	367928	Bifidobacterium adolescentis ATCC 15703
1caf47df-14de-48d0-90e6-98d8e1c2d87c	367928	367928	Bifidobacterium adolescentis ATCC 15703
260458f7-b0fb-4281-acff-a69ae10da2ed	367928	367928	Bifidobacterium adolescentis ATCC 15703
26ef2925-70bd-4c0f-bcec-28f9ff3b943c	367928	367928	Bifidobacterium adolescentis ATCC 15703
292d6ca8-6a13-4279-8406-ee141f24b495	367928	367928	Bifidobacterium adolescentis ATCC 15703
2c753554-23f1-493b-b644-063ff98d6d44	367928	367928	Bifidobacterium adolescentis ATCC 15703
302cfe6e-9d4d-4c95-bceb-1707497d0880	367928	367928	Bifidobacterium adolescentis ATCC 15703
32b27210-fcad-4eca-af64-0220b84972d2	367928	367928	Bifidobacterium adolescentis ATCC 15703
331c7100-7e56-4f50-8831-84eca750b161	367928	367928	Bifidobacterium adolescentis ATCC 15703
38f6f94b-0ccd-419a-aeb0-11e4eb895e26	367928	367928	Bifidobacterium adolescentis ATCC 15703
39aa05d0-3664-479f-b807-fbe0a893d80f	367928	367928	Bifidobacterium adolescentis ATCC 15703
3b2466fc-b6ed-46e5-9e54-daf020e1611a	367928	367928	Bifidobacterium adolescentis ATCC 15703
3de84ed1-7db6-4010-b0df-3df7494c499e	367928	367928	Bifidobacterium adolescentis ATCC 15703
3efeb1cd-1bee-4710-a60e-b933382597a2	367928	367928	Bifidobacterium adolescentis ATCC 15703
44a2b7da-278b-435a-b81d-92ea3f988230	367928	367928	Bifidobacterium adolescentis ATCC 15703
4aa48d9d-fa4d-459f-aeea-f407e3507cfb	367928	367928	Bifidobacterium adolescentis ATCC 15703
5cdb29c4-f730-488b-a39e-cede2cc20fed	367928	367928	Bifidobacterium adolescentis ATCC 15703
615b67cc-64fd-43eb-afe1-c20218256818	367928	367928	Bifidobacterium adolescentis ATCC 15703
6384176d-6691-471c-840a-e69e4676cc85	367928	367928	Bifidobacterium adolescentis ATCC 15703
6549b08b-bc12-4f76-877f-0f712fa59387	367928	367928	Bifidobacterium adolescentis ATCC 15703
65a460f4-5bca-4442-9e41-2b0a65d37b24	367928	367928	Bifidobacterium adolescentis ATCC 15703
72ced5bf-1c68-46f1-86c5-2caca99eceff	367928	367928	Bifidobacterium adolescentis ATCC 15703
77080d69-09fa-42ca-bb54-063b1211fc65	367928	367928	Bifidobacterium adolescentis ATCC 15703
7e99d430-1e73-434f-b693-0ec30edb71f2	367928	367928	Bifidobacterium adolescentis ATCC 15703
80421ace-06d3-460c-8f77-ef4d04dc2dd6	367928	367928	Bifidobacterium adolescentis ATCC 15703
812453ed-5e86-456b-8d52-92e7e147732d	367928	367928	Bifidobacterium adolescentis ATCC 15703
83e3d14d-81ae-47bc-bbaf-6a09719ae4b8	367928	367928	Bifidobacterium adolescentis ATCC 15703
84ab0451-fd90-4274-bb0f-0c5fd673da88	367928	367928	Bifidobacterium adolescentis ATCC 15703
8cfc2cc2-7db8-4311-b55a-f816658f124f	367928	367928	Bifidobacterium adolescentis ATCC 15703
8cfd4ea1-d07a-49e6-8f03-e4bf58ae49f7	367928	367928	Bifidobacterium adolescentis ATCC 15703
919d7975-c686-488a-8ee3-b8c97e8a1c48	367928	367928	Bifidobacterium adolescentis ATCC 15703
972db11a-1f82-4437-b777-3f1129cadf7d	367928	367928	Bifidobacterium adolescentis ATCC 15703
9c08f72a-323e-41b5-9a88-7698d1adde67	367928	367928	Bifidobacterium adolescentis ATCC 15703
a10a9c8c-bc8a-48db-be7c-f5869e15d725	367928	367928	Bifidobacterium adolescentis ATCC 15703
a11779e7-2aaf-4fb4-9748-450f925a1556	367928	367928	Bifidobacterium adolescentis ATCC 15703
a74ea5b1-98a4-4c2d-93b8-67a06301ff9a	367928	367928	Bifidobacterium adolescentis ATCC 15703
ae2f8de9-0181-4a3c-8e39-c6d2dd2eb890	367928	367928	Bifidobacterium adolescentis ATCC 15703
aecb0704-42e1-4813-b544-480820f51db4	367928	367928	Bifidobacterium adolescentis ATCC 15703
b563bb00-aa66-4987-a5be-3f72a3ab89e5	367928	367928	Bifidobacterium adolescentis ATCC 15703
b57619c1-c3e9-4400-b266-7732cd55bd57	367928	367928	Bifidobacterium adolescentis ATCC 15703
b81fafba-6dfd-4650-a015-ef0d92e4c1b1	367928	367928	Bifidobacterium adolescentis ATCC 15703
bc71d0ff-b22c-4f3e-a907-c0cd80161e2a	367928	367928	Bifidobacterium adolescentis ATCC 15703
c5c1f53f-91d6-4aab-a914-de6cae6edace	367928	367928	Bifidobacterium adolescentis ATCC 15703
cb0f8b49-3b9b-4e1f-9ac1-c66593417168	367928	367928	Bifidobacterium adolescentis ATCC 15703
cf73639f-44bb-42f0-b1c2-ececedf22d19	367928	367928	Bifidobacterium adolescentis ATCC 15703
d1f03c24-a370-40bb-888c-11326e20c706	367928	367928	Bifidobacterium adolescentis ATCC 15703
db22b497-635c-4211-8ea8-34106262e9aa	367928	367928	Bifidobacterium adolescentis ATCC 15703
dbab8d7c-f5c2-4920-9847-c6298568f5da	367928	367928	Bifidobacterium adolescentis ATCC 15703
ddbec21d-5ecd-4b00-9366-e63457dd0589	367928	367928	Bifidobacterium adolescentis ATCC 15703
df048ba9-b0cf-4724-a8fc-ebd0b7d912fa	367928	367928	Bifidobacterium adolescentis ATCC 15703
e21d24e5-77db-4c92-85d9-a1cbbb2eb177	367928	367928	Bifidobacterium adolescentis ATCC 15703
e318c5f4-e7a1-45ba-954f-3e2568457a97	367928	367928	Bifidobacterium adolescentis ATCC 15703
e3662336-ce53-49a9-91b9-5a4081d45022	367928	367928	Bifidobacterium adolescentis ATCC 15703
e7677ae1-c31f-4cd6-a07c-11e77e55f084	367928	367928	Bifidobacterium adolescentis ATCC 15703
e770ba30-7db3-4840-aaca-a1f0bc275912	367928	367928	Bifidobacterium adolescentis ATCC 15703
e7c2a16a-3e09-4b32-aefe-373b2dae825e	367928	367928	Bifidobacterium adolescentis ATCC 15703
fcf724d1-91d1-4a5c-9315-0b2b9de50653	367928	367928	Bifidobacterium adolescentis ATCC 15703
0fe7be62-770f-4846-b7ea-a5c4da56d724	367928	367928	Bifidobacterium adolescentis ATCC 15703
1101d31e-2712-4f4d-ae5f-fdb29316f607	367928	367928	Bifidobacterium adolescentis ATCC 15703
16577af3-7017-425f-a18f-0c4155fad9cf	367928	367928	Bifidobacterium adolescentis ATCC 15703
2767becd-f00c-41b7-8390-1cd022a233db	367928	367928	Bifidobacterium adolescentis ATCC 15703
2f513587-3699-4794-aef5-e58b68cc4612	367928	367928	Bifidobacterium adolescentis ATCC 15703
30921d73-375b-41c4-a4c8-41b7f2af5f91	367928	367928	Bifidobacterium adolescentis ATCC 15703
34b9aac3-f7ec-4500-9a95-e1a314954edd	367928	367928	Bifidobacterium adolescentis ATCC 15703
3f60bf3a-7912-417d-b70e-06bca85e1aac	367928	367928	Bifidobacterium adolescentis ATCC 15703
3feff3a2-647f-4a10-8da9-cec30d6d2af1	367928	367928	Bifidobacterium adolescentis ATCC 15703
40014a27-d207-46d7-b409-66c401439e1a	367928	367928	Bifidobacterium adolescentis ATCC 15703
454f9dc8-a1be-47f4-81be-d979c83b59ca	367928	367928	Bifidobacterium adolescentis ATCC 15703
4e9d31ce-3747-4e7d-8518-a1da2026c59b	367928	367928	Bifidobacterium adolescentis ATCC 15703
5853ebed-e533-4b3c-b0d7-609467d28565	367928	367928	Bifidobacterium adolescentis ATCC 15703
67ab6e5a-6652-4ef1-9ec3-eedb5a9c4c96	367928	367928	Bifidobacterium adolescentis ATCC 15703
682bf558-bcb8-4787-ba34-9d5ede3ce369	367928	367928	Bifidobacterium adolescentis ATCC 15703
6a34f938-dd71-40d5-9e82-945d660c5fa6	367928	367928	Bifidobacterium adolescentis ATCC 15703
7f235d31-e1de-4d15-817c-84c958093521	367928	367928	Bifidobacterium adolescentis ATCC 15703
8288d87a-084b-418a-b57d-d924dc3e1d2b	367928	367928	Bifidobacterium adolescentis ATCC 15703
8c5896ea-0691-41cd-b27d-e9fcd63cf1de	367928	367928	Bifidobacterium adolescentis ATCC 15703
8f5e0ea1-ba9a-442f-9d4e-210d28a534a5	367928	367928	Bifidobacterium adolescentis ATCC 15703
929af9f8-e78a-4c14-9bbc-d5f9ddcbc60d	367928	367928	Bifidobacterium adolescentis ATCC 15703
92fea26a-403d-4d0c-98a6-450fbb859df8	367928	367928	Bifidobacterium adolescentis ATCC 15703
9537dbdd-ad24-464f-aa73-d95ec1a1c39f	367928	367928	Bifidobacterium adolescentis ATCC 15703
97637cd9-7267-4452-9650-93699b69fcf5	367928	367928	Bifidobacterium adolescentis ATCC 15703
990168fa-e33b-42d1-b118-92370bf78e02	367928	367928	Bifidobacterium adolescentis ATCC 15703
9e42595c-8dad-4a73-aa1f-3d24cdd4abbf	367928	367928	Bifidobacterium adolescentis ATCC 15703
a59558e9-8234-48b6-b861-56718fe0829d	367928	367928	Bifidobacterium adolescentis ATCC 15703
ac414d10-d90d-4964-9d25-d6adbd094d42	367928	367928	Bifidobacterium adolescentis ATCC 15703
ae6f0aca-d8d7-49c7-8df2-89433d9bf032	367928	367928	Bifidobacterium adolescentis ATCC 15703
b22232a7-d388-4397-83ab-669f8805af56	367928	367928	Bifidobacterium adolescentis ATCC 15703
bba48e27-6da0-42fb-a003-69184d33ab89	367928	367928	Bifidobacterium adolescentis ATCC 15703
bcf04bc8-647b-4e83-a353-42400c7933db	367928	367928	Bifidobacterium adolescentis ATCC 15703
c6f329ff-b75e-4fbd-a62a-42ff26d22598	367928	367928	Bifidobacterium adolescentis ATCC 15703
cec23414-1e56-44d4-b1e5-67bc1a95be46	367928	367928	Bifidobacterium adolescentis ATCC 15703
d6b05c87-45b7-4424-b4f2-323a9b1fc921	367928	367928	Bifidobacterium adolescentis ATCC 15703
d91a4674-3e3a-4c32-9f36-a80b6767d260	367928	367928	Bifidobacterium adolescentis ATCC 15703
d9501f36-656e-46a9-876b-06297cccbfbe	367928	367928	Bifidobacterium adolescentis ATCC 15703
d9e85174-2e06-466e-a397-b282ac34fda4	367928	367928	Bifidobacterium adolescentis ATCC 15703
dcd29809-b192-4706-a731-c73bdf80979c	367928	367928	Bifidobacterium adolescentis ATCC 15703
ded7fd27-4757-41ab-bf99-88c5472cdd96	367928	367928	Bifidobacterium adolescentis ATCC 15703
dff9a34a-fc5b-4e1a-964a-68361e0cc45e	367928	367928	Bifidobacterium adolescentis ATCC 15703
e40b1d88-66e5-422f-baf1-3bdb7ac63f13	367928	367928	Bifidobacterium adolescentis ATCC 15703
e6a44536-80a0-4ee4-8164-ade7ade666b9	367928	367928	Bifidobacterium adolescentis ATCC 15703
f31e1f69-6d59-41e0-a493-44bc7c4ac4ec	367928	367928	Bifidobacterium adolescentis ATCC 15703
07592b3b-c519-45b0-beb4-d17ca9edcd0c	367928	367928	Bifidobacterium adolescentis ATCC 15703
0839b485-6384-4140-aa0a-42d6bdc6ad35	367928	367928	Bifidobacterium adolescentis ATCC 15703
0b376f62-576c-49bc-9fa7-d116bf8cd3ba	367928	367928	Bifidobacterium adolescentis ATCC 15703
0d16cdff-3c5b-4bb3-9ba6-1844c0ac3da5	367928	367928	Bifidobacterium adolescentis ATCC 15703
0f283de4-3ad3-4f74-a2df-5df7b81b70dc	367928	367928	Bifidobacterium adolescentis ATCC 15703
140be070-db72-4321-9364-288974c1fb64	367928	367928	Bifidobacterium adolescentis ATCC 15703
178c10f2-6d6c-434a-80b8-1a15a94032cb	367928	367928	Bifidobacterium adolescentis ATCC 15703
223fbef1-91ff-4aee-96fa-8ce36d50c970	367928	367928	Bifidobacterium adolescentis ATCC 15703
22abb6a9-5e2b-4606-8e37-18f8c976f707	367928	367928	Bifidobacterium adolescentis ATCC 15703
3238ad49-5200-4a5a-af24-2ac10f904abc	367928	367928	Bifidobacterium adolescentis ATCC 15703
348eadc7-ba90-4029-a179-ac7b5e5004af	367928	367928	Bifidobacterium adolescentis ATCC 15703
35180517-b970-4da1-a086-ede6a92e7bed	367928	367928	Bifidobacterium adolescentis ATCC 15703
35ce80fb-3524-4f6a-b711-66ea380928e6	367928	367928	Bifidobacterium adolescentis ATCC 15703
36e24761-5550-4f0a-83e8-6ace05f18ad1	367928	367928	Bifidobacterium adolescentis ATCC 15703
37595a24-63bf-4e9f-a4fd-5d6643bb709b	367928	367928	Bifidobacterium adolescentis ATCC 15703
3ce734e9-1d65-44a1-95b1-0f691823dd32	367928	367928	Bifidobacterium adolescentis ATCC 15703
497b47a7-1747-4d08-a81d-64dbe51cb015	367928	367928	Bifidobacterium adolescentis ATCC 15703
51933e90-d64e-4cf2-94d9-f71f8ca15862	367928	367928	Bifidobacterium adolescentis ATCC 15703
52acfdd8-5960-42a1-8dd7-7129601c0bd4	367928	367928	Bifidobacterium adolescentis ATCC 15703
53334c72-247d-49e3-959a-aed496ddc0ce	367928	367928	Bifidobacterium adolescentis ATCC 15703
563d6740-2551-4675-bf8a-00bd676f9009	367928	367928	Bifidobacterium adolescentis ATCC 15703
56a1ff79-9de0-4fbd-ac10-e28b7e274611	367928	367928	Bifidobacterium adolescentis ATCC 15703
578fd048-59c6-43b8-a507-d2168acbcd6c	367928	367928	Bifidobacterium adolescentis ATCC 15703
58f78dcd-5cc5-4fb9-949e-2ce3b97e3fc0	367928	367928	Bifidobacterium adolescentis ATCC 15703
5aa09e10-88fd-4898-af5f-1a11225357b8	367928	367928	Bifidobacterium adolescentis ATCC 15703
694ee8f3-e827-45a6-a847-0b59e9890100	367928	367928	Bifidobacterium adolescentis ATCC 15703
6aa70a0f-0367-4f1d-a10b-1d4c2fe9ed00	367928	367928	Bifidobacterium adolescentis ATCC 15703
6e33ba23-6295-4d32-a859-bbe83c9ad67e	367928	367928	Bifidobacterium adolescentis ATCC 15703
74217890-2c1b-492d-a9ba-0244833464d2	367928	367928	Bifidobacterium adolescentis ATCC 15703
74dc72a5-cb62-42a6-ba59-b32dfb6f9e35	367928	367928	Bifidobacterium adolescentis ATCC 15703
7810bfe9-8340-48a7-bfeb-e120e946ea66	367928	367928	Bifidobacterium adolescentis ATCC 15703
803e4991-b795-47c5-8545-54bc2388e680	367928	367928	Bifidobacterium adolescentis ATCC 15703
82a4247e-b80f-42eb-ad98-11cb48086ba0	367928	367928	Bifidobacterium adolescentis ATCC 15703
83f86cdd-08da-45ce-a42b-94cb856aa5dd	367928	367928	Bifidobacterium adolescentis ATCC 15703
88f95c0c-093b-4c92-bfcb-d24a24384078	367928	367928	Bifidobacterium adolescentis ATCC 15703
8c0d12a7-89d0-4091-a4c0-bf5000db812c	367928	367928	Bifidobacterium adolescentis ATCC 15703
8cb161d1-6183-4a1b-a27f-4e7ed4994f23	367928	367928	Bifidobacterium adolescentis ATCC 15703
8d9c1c3a-a342-415a-a35e-35aa6abc0454	367928	367928	Bifidobacterium adolescentis ATCC 15703
9e845ba4-29b6-4fca-8da8-c27d5f4a30de	367928	367928	Bifidobacterium adolescentis ATCC 15703
a3c4dab6-3ea9-4c41-998f-3b5de991f25d	367928	367928	Bifidobacterium adolescentis ATCC 15703
a6adb7e7-3a08-40a5-84d3-bbe31d0425e1	367928	367928	Bifidobacterium adolescentis ATCC 15703
a7f40ac8-9803-4b22-b2da-0a88e7a54fb1	367928	367928	Bifidobacterium adolescentis ATCC 15703
aaa2632c-8059-407b-b86d-778cec134a27	367928	367928	Bifidobacterium adolescentis ATCC 15703
ba46528d-102c-49bf-8012-32f7f4a16e6c	367928	367928	Bifidobacterium adolescentis ATCC 15703
bb5264e4-2e72-4851-855f-5411ae53ed0c	367928	367928	Bifidobacterium adolescentis ATCC 15703
bf24f3f8-897e-4065-a634-a126b2b81722	367928	367928	Bifidobacterium adolescentis ATCC 15703
bfe5cc06-e99e-47b5-b92c-30cf40dd2035	367928	367928	Bifidobacterium adolescentis ATCC 15703
c374b136-0389-4989-bcdb-c5ef9fe33487	367928	367928	Bifidobacterium adolescentis ATCC 15703
c4ab8ad6-4d11-4f9e-97a3-b4c585e5675b	367928	367928	Bifidobacterium adolescentis ATCC 15703
c624ebda-10b5-4825-8ff1-b2f6abc62dcd	367928	367928	Bifidobacterium adolescentis ATCC 15703
cdcc7487-cc2f-4c15-85d8-ee9a81f91979	367928	367928	Bifidobacterium adolescentis ATCC 15703
d3535cc3-3465-4d93-a706-5504f6e1ba42	367928	367928	Bifidobacterium adolescentis ATCC 15703
dddb4225-3f09-49f4-9608-f44fe709f56b	367928	367928	Bifidobacterium adolescentis ATCC 15703
df926cb0-2e7d-4031-8e2a-31f570b442fc	367928	367928	Bifidobacterium adolescentis ATCC 15703
e73472cd-a618-481a-9726-23112f26b6cd	367928	367928	Bifidobacterium adolescentis ATCC 15703
e7b09e9d-793f-4854-8d8d-864fce340e6b	367928	367928	Bifidobacterium adolescentis ATCC 15703
eb13c3f8-2936-49b7-bbd1-b721dfb923c3	367928	367928	Bifidobacterium adolescentis ATCC 15703
553d2a9f-21fd-4434-b9cb-da8c06c375ed	1150460	1150460	Bifidobacterium catenulatum subsp. kashiwanohense JCM 15439 = DSM 21854
b2ce3477-1be7-4c2d-800c-da29bd10b266	1150460	1150460	Bifidobacterium catenulatum subsp. kashiwanohense JCM 15439 = DSM 21854
fcbac5fa-be66-4787-912c-542918b4f80b	1454229	1454229	Bifidobacterium faecale
1dc56df7-f741-459a-afa1-0a1c8256a931	1454229	1454229	Bifidobacterium faecale
240b1abc-552d-4c1a-aa1a-378a09bb687b	1454229	1454229	Bifidobacterium faecale
9fb7fe0d-fab5-49ed-b89b-619b23f60b2c	1454229	1454229	Bifidobacterium faecale
6245cf5b-1d5c-4c54-af65-81cb3667be26	186826	300419	Catellicoccus marimammalium
dc33b090-f9a7-47e1-837b-c23dd1ae349d	186826	300419	Catellicoccus marimammalium
1a1a0717-f312-40cc-bf53-34325ad8ca3f	91347	1639108	Chania multitudinisentens
92056733-054e-431c-a480-275a3b6a388e	543	545	Citrobacter koseri
51713962-6c8b-4c51-8475-21a920f2391a	545	545	Citrobacter koseri
b3c23e20-937c-4bd8-9ad0-d860a64b2a9f	91623	91623	Clostridium akagii
9cdfa01a-2ebf-42d0-9163-97e7fc6f6cd3	1121298	1121298	Clostridium amylolyticum
0125914f-72cc-46b8-a5ec-7b63b3081890	1520	1520	Clostridium beijerinckii
0c98e78e-ce04-4491-a7c9-61dabb44660f	1520	1520	Clostridium beijerinckii
0d17283a-112c-47ef-81f0-d80ad1a61cbb	1520	1520	Clostridium beijerinckii
0d6f7a52-024a-49e1-b21f-529e0653e8ed	1520	1520	Clostridium beijerinckii
0e82bb05-c618-4e3b-b13d-be55fc5e72cd	1520	1520	Clostridium beijerinckii
0ee51428-f5af-4620-904e-75faadf21c5f	1520	1520	Clostridium beijerinckii
10051bc5-d076-4c10-ab0e-47ff0c238d5c	1520	1520	Clostridium beijerinckii
112fe2af-584b-4821-81d3-137ba04e6182	1520	1520	Clostridium beijerinckii
131a3459-433c-4042-9441-53a55a341d74	1520	1520	Clostridium beijerinckii
1b2b0231-259e-4b77-8656-b495bd3c9112	1520	1520	Clostridium beijerinckii
1b2ca421-192b-470a-ac7a-90776077cba6	1520	1520	Clostridium beijerinckii
1d65c81a-8bcf-4f66-a945-d6afdd430ebc	1520	1520	Clostridium beijerinckii
20e9952c-0ddb-452c-9e2d-962452bbdc38	1520	1520	Clostridium beijerinckii
235a3e8b-b9b3-4686-942a-80e0e5b6e08f	1520	1520	Clostridium beijerinckii
2426c811-c220-4cd9-ab05-d454fb0d4dcf	1520	1520	Clostridium beijerinckii
2a8bd9a1-1b1f-4c46-b5c3-eff9d3d2e52f	1520	1520	Clostridium beijerinckii
2f9b1130-174f-4efe-bf19-279d3c5de6e7	1520	1520	Clostridium beijerinckii
30612b88-1809-43ee-ab08-444dc3f9fd71	1520	1520	Clostridium beijerinckii
31a785d7-5f0f-4569-b301-fc5e5857642e	1520	1520	Clostridium beijerinckii
38a07263-8066-4754-a11d-b4c598d85c43	1520	1520	Clostridium beijerinckii
3dbef7b3-7fd5-40ba-91cd-9ec65838b4f2	1520	1520	Clostridium beijerinckii
4469bf65-6fde-413c-a9f4-0b3cef1e41e2	1520	1520	Clostridium beijerinckii
47beff2f-8b06-462f-a1ef-256ca1da192c	1520	1520	Clostridium beijerinckii
484e9e01-fd36-41d3-9bca-a59d4a26aba4	1520	1520	Clostridium beijerinckii
4f06cda0-bf97-45dd-a6ab-1b27a52a7e28	1520	1520	Clostridium beijerinckii
5154aed1-3b4b-4fa5-919b-32c2eba10cc7	1520	1520	Clostridium beijerinckii
536b2a50-d858-436d-b989-aadfa57de9a2	1520	1520	Clostridium beijerinckii
56cad070-d5c3-44a9-be3b-971677fcb7c3	1520	1520	Clostridium beijerinckii
62cba4e9-108f-4fdf-900d-95d55c605dfc	1520	1520	Clostridium beijerinckii
637eea6b-d731-490b-8fd8-07430fc93255	1520	1520	Clostridium beijerinckii
63f08738-e7b0-4e74-8a86-5c3f96255a11	1520	1520	Clostridium beijerinckii
69b0f234-e959-4d96-81e8-ee8e5d521a1c	1520	1520	Clostridium beijerinckii
6b169394-1b75-4b1e-bcdc-de3c06904d30	1520	1520	Clostridium beijerinckii
704fe9c4-43ca-49d9-84a6-8026ecd96f8a	1520	1520	Clostridium beijerinckii
71e32fae-d240-459c-ac9d-d9be802394d2	1520	1520	Clostridium beijerinckii
74bfe281-d2d8-4eff-a098-7af50e977038	1520	1520	Clostridium beijerinckii
780882b0-77f8-4e21-ac56-ffb8271dc5b3	1520	1520	Clostridium beijerinckii
7cb32737-9472-4f30-ba9a-228f5f9685c3	1520	1520	Clostridium beijerinckii
8038dc0f-af5d-46e5-95db-e68c14c2e668	1520	1520	Clostridium beijerinckii
86089109-f55d-49b0-a5d8-2afb820638c5	1520	1520	Clostridium beijerinckii
8d5a5fe6-8d71-40a1-9288-2a6a548a21a2	1520	1520	Clostridium beijerinckii
8df94226-2458-49a6-bbad-561a9c076aff	1520	1520	Clostridium beijerinckii
8f4925ae-5576-4ca2-9279-043acb6a924c	1520	1520	Clostridium beijerinckii
90764eff-010c-48ef-9dd3-ff2a2b37248c	1520	1520	Clostridium beijerinckii
99c52f23-ad64-4620-92d4-1047c95bd77e	1520	1520	Clostridium beijerinckii
a11c5cdd-0bff-4cfb-8466-8d63f96588c9	1520	1520	Clostridium beijerinckii
a16a11d2-22ae-4c46-aaf9-577a009a3772	1520	1520	Clostridium beijerinckii
a4dab54c-b5e8-4122-a524-7a2935ea8d3a	1520	1520	Clostridium beijerinckii
adc87705-2ad8-4937-b2fa-fe2890f298ac	1520	1520	Clostridium beijerinckii
aea40e68-f378-49c9-9be4-dd936edc6ded	1520	1520	Clostridium beijerinckii
aeb1335c-089e-44bc-9912-ef10b70f3bcf	1520	1520	Clostridium beijerinckii
b07a9959-8df1-411a-9032-fbd7adf46cc9	1520	1520	Clostridium beijerinckii
b2d367e8-75dd-4fe5-a62d-31e99e86958c	1520	1520	Clostridium beijerinckii
b583f543-7caa-4a1f-95e5-f572df39ae22	1520	1520	Clostridium beijerinckii
b6d96039-fac9-4237-9805-16b1d0910aab	1520	1520	Clostridium beijerinckii
b8d7d85b-0af6-4834-8faa-562557542b8a	1520	1520	Clostridium beijerinckii
bab8f946-1a7a-4dcc-accf-80d861bb97ea	1520	1520	Clostridium beijerinckii
bd5e1f41-2261-4a7b-906e-da7b1f98080e	1520	1520	Clostridium beijerinckii
bf59d475-a591-45f2-9228-29a21344e799	1520	1520	Clostridium beijerinckii
c006f2f8-3d83-4622-9909-1a63b00f00d6	1520	1520	Clostridium beijerinckii
c0c19274-402d-4bbd-a09e-8159c291c5e1	1520	1520	Clostridium beijerinckii
c44f1fa6-7377-456d-b043-bdc2b8ad2535	1520	1520	Clostridium beijerinckii
c4764799-c1c9-4bf0-963e-ddb2ad4a7325	1520	1520	Clostridium beijerinckii
c8102da7-b847-4a43-89d6-484168778288	1520	1520	Clostridium beijerinckii
d23e1f56-d6ed-4125-8f9e-ad6b6c9220aa	1520	1520	Clostridium beijerinckii
d30cfe1c-b1f4-4c2b-9fcc-3f41c54b1b32	1520	1520	Clostridium beijerinckii
d48e275f-65e5-4e04-8993-d7ce287e86ed	1520	1520	Clostridium beijerinckii
d544dfe0-9729-45f2-8531-3cbce2f29bec	1520	1520	Clostridium beijerinckii
d62a73d7-3a89-41c3-8433-7a8467919927	1520	1520	Clostridium beijerinckii
d8be0914-6100-4f81-9f08-f4511f86359e	1520	1520	Clostridium beijerinckii
d96c1fa6-a86d-42d7-aae4-1d703998eac1	1520	1520	Clostridium beijerinckii
dacaae85-455e-4f32-89b5-ef4f38c235cd	1520	1520	Clostridium beijerinckii
de67bd9e-1a29-44ac-aec4-89d2c1b0e337	1520	1520	Clostridium beijerinckii
dfaf431c-46c4-442a-b427-f21907b0824d	1520	1520	Clostridium beijerinckii
e451755c-6ef7-4b3a-8d94-2f9cf53ca59f	1520	1520	Clostridium beijerinckii
e70c5dd1-053b-4179-8814-2c2a75e77864	1520	1520	Clostridium beijerinckii
e863f223-1f65-42c1-a8bd-9e03b42b56a0	1520	1520	Clostridium beijerinckii
efc2514d-2efa-441c-a762-d6b3be51e8ff	1520	1520	Clostridium beijerinckii
f1ec806b-6ee7-4ed5-aec3-be5bd101d4a8	1520	1520	Clostridium beijerinckii
f459c0b1-b2d0-47c3-a5e5-2fa8d32014bf	1520	1520	Clostridium beijerinckii
f7b6db9a-5c63-4426-905d-22edf95d9d35	1520	1520	Clostridium beijerinckii
fa81560f-9854-423b-9ec6-b3d034636bfd	1520	1520	Clostridium beijerinckii
fb6638ca-2773-4bc3-865c-e4141da7491e	1520	1520	Clostridium beijerinckii
fe63be8f-5b95-48ce-9565-d301d97e3bf9	1520	1520	Clostridium beijerinckii
02e533c4-dd4f-403d-be87-a05577ca9cbf	1520	1520	Clostridium beijerinckii
02ea1c0c-7919-49c6-9f81-08e8bf4046c7	1520	1520	Clostridium beijerinckii
045be86a-7168-468c-a463-4994d289c414	1520	1520	Clostridium beijerinckii
07729b80-1c80-47ae-bcab-7d85989e3686	1520	1520	Clostridium beijerinckii
07c00f6f-c56d-468d-99c7-536737c832ad	1520	1520	Clostridium beijerinckii
07d8a48e-656c-4d31-9dec-0ebb12a4f293	1520	1520	Clostridium beijerinckii
0bb2d956-e168-4253-94bc-23450045392e	1520	1520	Clostridium beijerinckii
116c8219-32f8-4ea1-8007-de77a623a967	1520	1520	Clostridium beijerinckii
1a2b5836-b102-49be-9885-0fa1d9863eb6	1520	1520	Clostridium beijerinckii
1ae84c7e-b6ce-4779-b481-fe6b68e3b9e4	1520	1520	Clostridium beijerinckii
1b5cf54c-456a-44f5-8992-63e8cacb0ba6	1520	1520	Clostridium beijerinckii
1fb3d132-5396-451d-b432-644908bd0814	1520	1520	Clostridium beijerinckii
24932bdb-42df-4b1f-ab12-3171bd957295	1520	1520	Clostridium beijerinckii
261e0d06-ac12-4a5f-8e5b-44b8e870c8d7	1520	1520	Clostridium beijerinckii
2698ae8f-8b80-4831-9c36-5ff47c388278	1520	1520	Clostridium beijerinckii
26a457e2-c8a3-41b7-a941-05a4f1553102	1520	1520	Clostridium beijerinckii
2e4a7750-240c-4eeb-a262-be66dfe3ec32	1520	1520	Clostridium beijerinckii
31027242-85cd-4e7d-b92c-605642d07bb4	1520	1520	Clostridium beijerinckii
31cf4ce1-bf9e-4aa2-90da-f8bc4524f48f	1520	1520	Clostridium beijerinckii
32e541bb-5f04-4648-8d10-4b54b25bdb74	1520	1520	Clostridium beijerinckii
33741dfa-44be-4a93-be38-c291934512d5	1520	1520	Clostridium beijerinckii
36674014-8cd7-4750-a4b0-4e70580c8124	1520	1520	Clostridium beijerinckii
3a8ac8f3-5964-4cbf-a352-e1bcb7c55dc3	1520	1520	Clostridium beijerinckii
3c36b060-7cc4-4df3-ae61-843281049dec	1520	1520	Clostridium beijerinckii
41ab89fd-09e7-4c9b-9924-5c74226c305f	1520	1520	Clostridium beijerinckii
49c48b5c-4e5c-4b79-9354-f9457554a6e5	1520	1520	Clostridium beijerinckii
4e4e8181-a3c6-4b7e-a87f-f6e232776882	1520	1520	Clostridium beijerinckii
52252ced-4f78-49c8-980a-e5586c030606	1520	1520	Clostridium beijerinckii
52ac913a-4f5c-4da3-be0c-4b08b06353b4	1520	1520	Clostridium beijerinckii
5916bcde-fe8e-48c3-a20a-d46e0f814c2a	1520	1520	Clostridium beijerinckii
59ce2513-ab5d-4d6c-a3f2-9edef2a7b64c	1520	1520	Clostridium beijerinckii
59e85a80-5ee8-4567-977c-e17c4f2afc18	1520	1520	Clostridium beijerinckii
643f9978-914c-42b6-96b1-a1db32a9a898	1520	1520	Clostridium beijerinckii
686b2e25-547a-44a7-a96b-11710a22c20f	1520	1520	Clostridium beijerinckii
6ea03208-6f61-4624-b30a-c5b6d9d08f71	1520	1520	Clostridium beijerinckii
74b03d02-128f-4c42-b3cd-ba2ca925fcfd	1520	1520	Clostridium beijerinckii
757a1282-26a8-4875-a856-effc845f9c0d	1520	1520	Clostridium beijerinckii
77a6ec63-a2e2-44c5-826d-d835501910e4	1520	1520	Clostridium beijerinckii
78a2fc93-047a-41c6-9945-ac8e0e568b77	1520	1520	Clostridium beijerinckii
7beeb7f1-bbc2-4146-aa9f-7e5aa855ee98	1520	1520	Clostridium beijerinckii
7de17689-b47e-4b19-aff4-52ffb52cf86f	1520	1520	Clostridium beijerinckii
80077956-271c-483d-9b15-31a2d4342bc3	1520	1520	Clostridium beijerinckii
81ebef91-7464-4f66-8a26-d89a92532b9d	1520	1520	Clostridium beijerinckii
82115c7b-dbe1-4e72-a989-183b48b84718	1520	1520	Clostridium beijerinckii
84103512-f3e9-4339-ac04-2cd73db4b48c	1520	1520	Clostridium beijerinckii
8646e9d5-3131-45e5-9c43-628f4efefd63	1520	1520	Clostridium beijerinckii
8812b807-a52b-49ca-9cdf-e92c034a200a	1520	1520	Clostridium beijerinckii
88358c67-2fae-4832-aef9-2ae935817563	1520	1520	Clostridium beijerinckii
8c2a8dd2-06e0-4f70-bf75-1901d82fd127	1520	1520	Clostridium beijerinckii
8da313ca-2fe7-414d-924f-0847d3ccf6c6	1520	1520	Clostridium beijerinckii
910f68ae-dfc2-40b9-82e9-9e47c8c079d5	1520	1520	Clostridium beijerinckii
913c7894-b3d6-4e5f-9afd-77da4cae7479	1520	1520	Clostridium beijerinckii
91c047c5-be9a-4980-80e4-275de1d2b0fd	1520	1520	Clostridium beijerinckii
936485ce-1850-4399-b02e-f59996200a12	1520	1520	Clostridium beijerinckii
97acdfdb-ce9c-4280-b096-6a7d66bccf6a	1520	1520	Clostridium beijerinckii
9ed69e13-9f4d-41ff-8bcb-788643cc594f	1520	1520	Clostridium beijerinckii
9f0e945e-3bbd-475a-a699-98940351766a	1520	1520	Clostridium beijerinckii
a217156b-7754-484c-80ed-4a1801c77d72	1520	1520	Clostridium beijerinckii
aa63d998-aa94-47e6-bb12-de6f2921227e	1520	1520	Clostridium beijerinckii
b4d218c8-0725-4be3-bd22-e3502719a61e	1520	1520	Clostridium beijerinckii
b9e47167-c03c-4b64-bb21-9aacd4e8b25e	1520	1520	Clostridium beijerinckii
bb8c5d20-a172-44ca-bca4-ebaa4735028c	1520	1520	Clostridium beijerinckii
bd26bd70-7a9f-4f9f-91e7-ed3f8acbf920	1520	1520	Clostridium beijerinckii
c4b5d577-8cfa-4543-930a-4af9e6799f6c	1520	1520	Clostridium beijerinckii
c4f48338-de88-413f-ae3c-a1e68f119530	1520	1520	Clostridium beijerinckii
ce377e19-6cc0-4563-8432-1a1ecf1e62c6	1520	1520	Clostridium beijerinckii
ddf07b66-8430-4332-b271-3c7f8c8923a8	1520	1520	Clostridium beijerinckii
e6c63470-8716-402e-b1df-8dd0738ebdf7	1520	1520	Clostridium beijerinckii
fe98f9b9-7f44-47c2-9875-7f64220d8e26	1520	1520	Clostridium beijerinckii
04e93dff-daae-4932-bc8f-6061c23f265f	1520	1520	Clostridium beijerinckii
05468f34-29cf-42fd-885b-f7022d83dcbc	1520	1520	Clostridium beijerinckii
0b92e9a6-89af-45fb-b183-a8407cb9da4e	1520	1520	Clostridium beijerinckii
0ceb87d2-db7c-4049-93b3-1a12f869de61	1520	1520	Clostridium beijerinckii
0d90e227-d106-493e-ab0f-04ddc344633b	1520	1520	Clostridium beijerinckii
102d6a01-4d88-45fe-9c47-058f3e84df3f	1520	1520	Clostridium beijerinckii
104b1538-f242-41cc-a7cd-c27529da121e	1520	1520	Clostridium beijerinckii
13051805-51b5-4fef-b52f-704fab472aa3	1520	1520	Clostridium beijerinckii
16e496e9-5f3b-4bd7-a5bf-3147c4c90bf0	1520	1520	Clostridium beijerinckii
189149d3-e56f-4df3-b59c-f3002af31f5e	1520	1520	Clostridium beijerinckii
1c1c8177-6dbd-4dd1-a808-be80c27637bd	1520	1520	Clostridium beijerinckii
1cef9f14-dc0d-4f4e-ba59-fbb4b0698f01	1520	1520	Clostridium beijerinckii
2039c19f-402f-4b09-ae0f-c274b0f9bd17	1520	1520	Clostridium beijerinckii
22c5ca7b-b70d-43d8-93f6-e6daadd2a3ad	1520	1520	Clostridium beijerinckii
2baab6ac-f11f-48f1-9808-54a9c14c39cf	1520	1520	Clostridium beijerinckii
2e8f8856-19f3-4d50-9a3d-c1e673b92577	1520	1520	Clostridium beijerinckii
2f4a4d5e-3a1c-4906-ac0b-5a24d7922e17	1520	1520	Clostridium beijerinckii
32dee8f3-cf36-4133-9d1b-849881afe77d	1520	1520	Clostridium beijerinckii
3b4700ca-2cbd-428f-8661-95f08699e240	1520	1520	Clostridium beijerinckii
3edd071f-ccdf-4467-bb6c-2ce8d87d2c0f	1520	1520	Clostridium beijerinckii
3f876603-27b5-46f3-871c-6782dd495ccb	1520	1520	Clostridium beijerinckii
419e4a24-f8ba-4577-ac8d-2c0b61ef8cf4	1520	1520	Clostridium beijerinckii
421ccf16-adeb-4735-bef0-89e4b75d4d4f	1520	1520	Clostridium beijerinckii
4bd7b53d-5dbb-475d-95ba-d99491e41f96	1520	1520	Clostridium beijerinckii
4cc69f2f-6482-4320-b92b-f0d5333945df	1520	1520	Clostridium beijerinckii
51be4de3-fda8-406b-a606-3c57c7d6dcf1	1520	1520	Clostridium beijerinckii
53734a74-45ab-46aa-a282-d3cc6162460c	1520	1520	Clostridium beijerinckii
54251cfa-115d-402c-9295-3bb005266954	1520	1520	Clostridium beijerinckii
54a3d160-d46c-4128-bc4b-e32eb9b6be42	1520	1520	Clostridium beijerinckii
569f5f82-4fd9-4b82-b9e8-b14e92cc54d2	1520	1520	Clostridium beijerinckii
64675d23-0c89-40a2-80de-b6c7faf7a66a	1520	1520	Clostridium beijerinckii
69d4ecbb-b07e-4650-afd5-87d1fd46512d	1520	1520	Clostridium beijerinckii
6a09b6c2-5bc6-46ae-b3c6-57c5802b72ef	1520	1520	Clostridium beijerinckii
6ae40322-f3e4-42ef-9dd4-a3030103620d	1520	1520	Clostridium beijerinckii
7585beca-ef59-4648-803b-c7cec8f1347e	1520	1520	Clostridium beijerinckii
7671dd50-49e1-44c6-b3f3-30d6704b52cc	1520	1520	Clostridium beijerinckii
771081fa-97c9-4027-8bc9-2f53f22989c6	1520	1520	Clostridium beijerinckii
77f98e81-6684-407f-91d2-214cb919ab38	1520	1520	Clostridium beijerinckii
78390773-05e7-465a-a46f-9b0891605431	1520	1520	Clostridium beijerinckii
7dce945e-f5ad-4c1a-a349-54577e931016	1520	1520	Clostridium beijerinckii
7e330a87-36dd-4840-8c20-bbccc7fd2c41	1520	1520	Clostridium beijerinckii
829959c1-40f3-4e57-934a-404a83e57121	1520	1520	Clostridium beijerinckii
84798044-90c4-4822-af9d-91b0e39a556a	1520	1520	Clostridium beijerinckii
85e9dcbd-f4b9-487d-82f3-f919fb997d39	1520	1520	Clostridium beijerinckii
866a8967-1109-460e-9aab-47c647fc2cf0	1520	1520	Clostridium beijerinckii
86e3038e-2cad-4797-91d8-41524e37f79a	1520	1520	Clostridium beijerinckii
88e4c19d-a77a-4dc6-9b0d-572420f9b159	1520	1520	Clostridium beijerinckii
8d3c71df-08b8-4a91-b099-a639a2a92995	1520	1520	Clostridium beijerinckii
95483b64-4ea9-4103-a547-827f731d5775	1520	1520	Clostridium beijerinckii
956e92fc-4396-465c-a9d1-ca1ea80da072	1520	1520	Clostridium beijerinckii
96481ab2-4b90-40c9-be7c-4f7e4ea7a7d1	1520	1520	Clostridium beijerinckii
966fab17-b8c9-44ca-9e8d-b683f7d2ddd5	1520	1520	Clostridium beijerinckii
97e45781-5a8c-461b-9b10-d0e1b1fc5200	1520	1520	Clostridium beijerinckii
9a274d90-0318-455c-82e2-241314ea0779	1520	1520	Clostridium beijerinckii
9b70408c-5ebf-4913-bf60-ea29c2571f90	1520	1520	Clostridium beijerinckii
9c157562-bf19-412c-9406-125f60bc63ec	1520	1520	Clostridium beijerinckii
9d50bcb4-fd21-437b-b35b-5f8b7f385b24	1520	1520	Clostridium beijerinckii
a02656c3-a681-476d-b586-880c8c9bccfe	1520	1520	Clostridium beijerinckii
a54d6c25-1318-499a-adb4-531043a95962	1520	1520	Clostridium beijerinckii
ab31d591-91c7-4614-af5d-cfbf2d29954f	1520	1520	Clostridium beijerinckii
b01675d5-dc2e-4499-adea-4e12d02ce826	1520	1520	Clostridium beijerinckii
b17d9f55-e3e4-49ba-bf8a-2581a9b32fc3	1520	1520	Clostridium beijerinckii
b18cd407-2a2f-496d-9ce5-88f5fcac1076	1520	1520	Clostridium beijerinckii
b2ba2bfe-1c60-4656-8638-de2097f52fe9	1520	1520	Clostridium beijerinckii
b8334ee3-332c-4723-b33b-139b38765487	1520	1520	Clostridium beijerinckii
b8792bfc-547f-43e7-804d-1712bf14d6fd	1520	1520	Clostridium beijerinckii
ba60fb32-fd57-4353-90e7-41013f31028e	1520	1520	Clostridium beijerinckii
bfcbeaad-57b5-41ab-b95d-1e36ff70c5ae	1520	1520	Clostridium beijerinckii
c0ab2412-a089-44f8-b8b4-cc05905faf4c	1520	1520	Clostridium beijerinckii
c6783398-8e4b-43a2-9c2f-c1992d343d67	1520	1520	Clostridium beijerinckii
c9e70ac3-0814-4137-a0df-709397796b6d	1520	1520	Clostridium beijerinckii
ce20022c-d138-4882-9852-3702d908f01b	1520	1520	Clostridium beijerinckii
d005677c-cbcf-4e0d-af74-8a6739792399	1520	1520	Clostridium beijerinckii
d2dd76f3-b6a1-4cc3-88a2-4de70b22df13	1520	1520	Clostridium beijerinckii
d6ce52b2-e098-4dc9-9b13-bb6e79ddb168	1520	1520	Clostridium beijerinckii
d76c502a-3464-4c4a-9db6-ed6037339084	1520	1520	Clostridium beijerinckii
d7b2b6a1-2302-465f-8730-b87b90d3fbfa	1520	1520	Clostridium beijerinckii
dbe75007-260f-46e2-af50-e1cdf51469ab	1520	1520	Clostridium beijerinckii
dc8a1070-26fb-4dbe-8584-35d3402e875a	1520	1520	Clostridium beijerinckii
dc9768b0-a3c6-426b-a9e6-de92d242cd48	1520	1520	Clostridium beijerinckii
dd303c26-120d-46c7-a041-405e250ac727	1520	1520	Clostridium beijerinckii
e1c1c751-b9e5-42c9-bf64-3354fb9cbba2	1520	1520	Clostridium beijerinckii
e255b326-e716-427a-accf-6d37f940b9ea	1520	1520	Clostridium beijerinckii
e5091119-eb83-4b9e-adba-525122f42e8a	1520	1520	Clostridium beijerinckii
e534a0c3-1797-4f6a-a366-cc53e550e440	1520	1520	Clostridium beijerinckii
e5ecb6dd-3a5c-4e65-8239-62ba4c9289f7	1520	1520	Clostridium beijerinckii
e86e6cc3-819d-4cb9-b269-07a86bd2d259	1520	1520	Clostridium beijerinckii
e89ded8f-cfc4-4f38-b3a2-8297404ff7d7	1520	1520	Clostridium beijerinckii
ec3190b8-5a90-493f-83cc-3cde2e0e7faf	1520	1520	Clostridium beijerinckii
f315a7f2-4193-421a-873a-9ac14eb734a5	1520	1520	Clostridium beijerinckii
f35fac66-0e7e-42a3-bd18-6c7a106d3a7b	1520	1520	Clostridium beijerinckii
f3c3ba78-ad88-44f7-9944-a6612fcd6ed0	1520	1520	Clostridium beijerinckii
f4481b8e-4ecf-4608-9b28-f066fec9733e	1520	1520	Clostridium beijerinckii
f6736e5f-ad77-4d28-96c6-2cdd1ddd878d	1520	1520	Clostridium beijerinckii
f772bd19-beb9-418b-9b98-03a817f512ae	1520	1520	Clostridium beijerinckii
fc821e16-8856-4f89-90b5-372e3375c10c	1520	1520	Clostridium beijerinckii
feb72fd8-662b-43da-bfd9-9a5626f952ec	1520	1520	Clostridium beijerinckii
0e010791-2a2f-4979-b5c2-b687083c74a4	1492	1492	Clostridium butyricum
22cce246-dff5-411b-b5ea-60e65fdc7933	1492	1492	Clostridium butyricum
339a7f87-5e86-48f2-a475-27de56d84afe	1492	1492	Clostridium butyricum
4c928c26-ce2f-4995-8b9a-5e9e30572680	225345	225345	Clostridium chromiireducens
791d87fa-da85-44a3-8785-f639cc88a793	225345	225345	Clostridium chromiireducens
60ef5936-0ca6-4682-a61f-1cd96cbff9a3	225345	225345	Clostridium chromiireducens
2bb952ba-b3cb-403d-8a12-afbf3078866c	179628	179628	Clostridium colicanis
3bc7a47a-02c2-4048-b7a4-4315eff6825e	179628	179628	Clostridium colicanis
6e324749-c3e6-456e-9508-cb915545a1de	29357	29357	Clostridium collagenovorans
00a74a5e-a1ff-42d8-be09-a22b55c83101	223919	223919	Clostridium diolis
03dd5d62-fafa-44fb-8f8c-3f826a45e9d9	223919	223919	Clostridium diolis
04c6ac59-6c64-4213-8f7e-a7c2cbd3c373	223919	223919	Clostridium diolis
07f83d7f-92bf-43a5-983c-57c6ee402fc8	223919	223919	Clostridium diolis
08359ce5-3c5f-46de-ba0a-97a4cd4d42bd	223919	223919	Clostridium diolis
0b728f13-ed5d-4b53-967b-0f9793f35bcd	223919	223919	Clostridium diolis
0c7200ca-668d-4a0f-a637-b7573cbe94bf	223919	223919	Clostridium diolis
19455bec-a692-4508-afd5-4cffec041df2	223919	223919	Clostridium diolis
1e25564b-263b-4f66-9742-7c2b32c7c0c0	223919	223919	Clostridium diolis
1f62365d-7154-41fc-89f7-738f1eaa9f89	223919	223919	Clostridium diolis
20814ff1-f46b-4d47-a06c-c3af392b326d	223919	223919	Clostridium diolis
24dfc297-21d0-43a0-aa2d-970d0f10c674	223919	223919	Clostridium diolis
26053eb6-02a1-4a31-85ea-32c82e59c1ff	223919	223919	Clostridium diolis
2bfd7291-a4be-47dd-8309-4fd0364bb086	223919	223919	Clostridium diolis
35572803-0f1d-468a-9803-de3fa9529207	223919	223919	Clostridium diolis
3b7a8e96-6365-4161-8631-fffd1b57234a	223919	223919	Clostridium diolis
3cfcca28-c1d6-4169-9bb9-f4f6472ecdb7	223919	223919	Clostridium diolis
4a61e470-3cb2-4996-aac5-2c498b64f02f	223919	223919	Clostridium diolis
4ebc9961-9b5a-4804-b3ca-5c7457648d7c	223919	223919	Clostridium diolis
50f1a813-6db8-4f28-99d6-04fba1a7f94f	223919	223919	Clostridium diolis
51b998af-0b99-4279-9c49-0b52f427e3e7	223919	223919	Clostridium diolis
53b7d4b6-57bd-45ae-9a27-d46b93eb4a25	223919	223919	Clostridium diolis
54224612-8f5f-4903-9e92-5da009ea345b	223919	223919	Clostridium diolis
58911227-c31e-45b2-ba95-703bfa387c16	223919	223919	Clostridium diolis
58b4b097-3087-4d86-a831-aade07956c2c	223919	223919	Clostridium diolis
5c3006ed-58a3-47e0-b627-94ea91ade4d0	223919	223919	Clostridium diolis
5d0ff11a-7eae-417c-bbdf-417bebfba07a	223919	223919	Clostridium diolis
6380c3b7-f295-401e-bf16-c127ce5aab87	223919	223919	Clostridium diolis
6796ca88-ea84-44bf-8177-229ae3b03954	223919	223919	Clostridium diolis
69f87ecd-35c1-4697-9eb5-8aff92d49c76	223919	223919	Clostridium diolis
6be1e617-ff7e-4993-8877-cd6798244b2b	223919	223919	Clostridium diolis
6ea07026-9e82-4642-82ec-47a4af7eb5e7	223919	223919	Clostridium diolis
712036a5-825f-4a5f-8bfe-09c7260b2f30	223919	223919	Clostridium diolis
722ab13d-ea3f-4ff5-b0a5-4c405e7659a9	223919	223919	Clostridium diolis
73b039f6-a52b-4f2e-ae12-e8159a2d4b07	223919	223919	Clostridium diolis
7594aa27-74be-4198-881c-33899262e47b	223919	223919	Clostridium diolis
77accee6-6c5a-4d06-b619-9a320701cf73	223919	223919	Clostridium diolis
7b58ba4d-82fe-487b-a2f6-d0a2f45bde74	223919	223919	Clostridium diolis
81097acf-e27f-43e4-877d-0d0405b35c59	223919	223919	Clostridium diolis
8498c61d-92ba-41a8-95db-35958ea4ee3a	223919	223919	Clostridium diolis
858e0f3d-c1c3-4f9c-9df5-8bb3cc5b4ff3	223919	223919	Clostridium diolis
871ed895-47a1-4db3-91ea-becced4d1957	223919	223919	Clostridium diolis
88d941b4-3241-47ec-883b-a9939beaa019	223919	223919	Clostridium diolis
89409f2b-7578-462c-8e14-5fd78111f12b	223919	223919	Clostridium diolis
93b4c7e5-f764-4933-b120-3d34e2b62181	223919	223919	Clostridium diolis
9a3a1914-97c2-4127-ad3a-2ba8592b441b	223919	223919	Clostridium diolis
a43d8721-a1e6-47be-a3a0-421078f91bd3	223919	223919	Clostridium diolis
a88f6f73-5575-4e89-98e2-ae4c5604252a	223919	223919	Clostridium diolis
abc665a2-05b2-4b2e-acd1-ee1d215c8469	223919	223919	Clostridium diolis
ac32afa3-5ad7-4e36-88b3-bfb6466389db	223919	223919	Clostridium diolis
ad35c483-c900-4e33-9f18-7d1813712c1a	223919	223919	Clostridium diolis
b4ab9de4-730e-4370-be9e-fb39ee526ad6	223919	223919	Clostridium diolis
b4e28f15-db4c-4294-a385-880b2083d068	223919	223919	Clostridium diolis
b84c09e8-10a5-49b5-bd2b-70c71e9bdb08	223919	223919	Clostridium diolis
ba127cb9-68d9-4549-8a49-c1f1038b8a33	223919	223919	Clostridium diolis
bf23d254-2853-466f-8e84-2449e0560343	223919	223919	Clostridium diolis
bfe50d0f-01e8-4ed6-9544-3524680d4597	223919	223919	Clostridium diolis
c27160bb-c911-4acb-81f1-c4a978ab7a97	223919	223919	Clostridium diolis
c48d9c91-6d1c-4dda-a370-087c72b19dcb	223919	223919	Clostridium diolis
ca6ebc5a-e766-46b8-a4db-844a8e91e3a5	223919	223919	Clostridium diolis
d7241f03-2197-441c-af7d-0600ecce0373	223919	223919	Clostridium diolis
d888b865-0608-45cd-8e25-ab30203c18ca	223919	223919	Clostridium diolis
d9876b8f-5495-4f25-892a-71b758fd0d29	223919	223919	Clostridium diolis
dcba18cf-6000-4256-bcf7-30e46b002766	223919	223919	Clostridium diolis
e2dac334-b4ae-47a7-9fe6-4d4ccc539ea0	223919	223919	Clostridium diolis
e43c5c32-fac1-4430-9325-eb312d2e2169	223919	223919	Clostridium diolis
e74dcc53-855c-443e-b292-317bc5a035c4	223919	223919	Clostridium diolis
e7508540-79e2-43a3-ba28-ae5792b7038b	223919	223919	Clostridium diolis
ea1a2356-e8c2-4153-88c1-608a12e61ce6	223919	223919	Clostridium diolis
ecb986f8-4710-4834-8a34-e3d469ecff7c	223919	223919	Clostridium diolis
efb90fda-7714-4b8e-beaf-c3a07a34d4b3	223919	223919	Clostridium diolis
f10f7a22-e52e-44d1-9e70-826c8c1ad289	223919	223919	Clostridium diolis
f337310f-3f4a-4d09-b16b-ee149c4b585d	223919	223919	Clostridium diolis
fc5ee1f2-01a7-4603-b49e-be3c37e175a3	223919	223919	Clostridium diolis
01f1659d-0306-4d9a-b6dc-5d8cb14bc1bb	223919	223919	Clostridium diolis
025132c8-407b-45b0-b058-5c0ff4441202	223919	223919	Clostridium diolis
02ddfacb-2e60-41b3-8f20-8f1636f4cd36	223919	223919	Clostridium diolis
04a29bd2-3239-420c-a076-82e491bb1663	223919	223919	Clostridium diolis
057740c7-2d9d-4269-9c94-47343753679d	223919	223919	Clostridium diolis
06890ec7-568d-48fa-ad0d-f9577a93f0a3	223919	223919	Clostridium diolis
0eb83ac1-720e-4641-89e2-5d563116927f	223919	223919	Clostridium diolis
1111dded-284b-4c15-aed1-b0ff4d049cd8	223919	223919	Clostridium diolis
1458d977-1c52-46c6-b0bf-9737c861a661	223919	223919	Clostridium diolis
183023d9-3b5e-4ef0-82fd-34aa4a408570	223919	223919	Clostridium diolis
1c2f809c-3a32-4528-ae9f-32023030680f	223919	223919	Clostridium diolis
1c686eb2-e336-4753-a6b3-439b39bbc410	223919	223919	Clostridium diolis
1d72d165-742b-42b3-a8b3-74fdf03589ba	223919	223919	Clostridium diolis
1e4a85cf-e621-42f3-ba8c-5328e51689ba	223919	223919	Clostridium diolis
2203e3c8-f0cd-4ef3-8196-6409dbffe451	223919	223919	Clostridium diolis
22cc0c4c-68fa-4375-a7f4-29b0e049be14	223919	223919	Clostridium diolis
2440ab3b-dde9-4def-965c-1b84318fe3bf	223919	223919	Clostridium diolis
29f2001c-f437-428b-87a7-d3c313084960	223919	223919	Clostridium diolis
2ea917ee-b345-4f9e-9a33-b42dc132d677	223919	223919	Clostridium diolis
3565b39f-e7a4-4ac3-8c07-1923d44b0cf8	223919	223919	Clostridium diolis
358633ca-8bba-4ef3-8244-c7d39888342a	223919	223919	Clostridium diolis
3866708e-5ee7-48e2-b4a7-98071dd6860a	223919	223919	Clostridium diolis
3ada4db6-1671-4bf0-9359-78a4b1381e3c	223919	223919	Clostridium diolis
4082088d-7e6c-4d1b-9bbf-7593cbeddbc2	223919	223919	Clostridium diolis
41bc6a61-d7d6-4a59-820c-61ca24a4427a	223919	223919	Clostridium diolis
42b83708-29a7-4ade-b885-5159417cdc39	223919	223919	Clostridium diolis
5c025a81-1756-4f64-ac48-6693be7480eb	223919	223919	Clostridium diolis
646c4ba6-5481-45d3-bc95-2cd382e36498	223919	223919	Clostridium diolis
66013928-ec41-4688-818a-4f2f2b9aa028	223919	223919	Clostridium diolis
6c2c2771-22fb-4923-8e7a-2b8957920838	223919	223919	Clostridium diolis
6faac1d2-866c-4954-8b61-dd7484bf90f9	223919	223919	Clostridium diolis
70aea993-4b20-4e30-b91b-8a15cf705d9c	223919	223919	Clostridium diolis
738ae446-fe33-4055-a41b-dba1861635be	223919	223919	Clostridium diolis
75bf03e6-930f-4795-8aca-67692530cb15	223919	223919	Clostridium diolis
776bf158-2a94-4343-80a9-9f5201fc48ce	223919	223919	Clostridium diolis
7c4b99f5-d02c-4abb-b6fb-61478b333c60	223919	223919	Clostridium diolis
7dbcb7bc-ab77-4fb6-93cc-ddf73452963f	223919	223919	Clostridium diolis
8011fed0-0081-41f1-8c3e-c8a3be9a30c8	223919	223919	Clostridium diolis
825b0bef-c851-4c3f-b0b3-a36348b521a3	223919	223919	Clostridium diolis
8db1515d-125f-4f4d-856d-3b6490d1db25	223919	223919	Clostridium diolis
91fd0969-2d95-4950-90c5-2e054c0f1440	223919	223919	Clostridium diolis
989ac1ad-8b4a-4854-bbac-ac116fb17c65	223919	223919	Clostridium diolis
99beaaa8-e9c3-4ab8-87de-5cbe4ed79480	223919	223919	Clostridium diolis
99f868f5-1745-4736-a3f4-6c92930406f7	223919	223919	Clostridium diolis
9a8e06f8-8505-4ffb-93a1-72204f431e6a	223919	223919	Clostridium diolis
9d0ebc07-4eb1-47bb-acf2-b8c8cbd2dac7	223919	223919	Clostridium diolis
9e024914-8c6e-4716-bc33-ab1b284762c3	223919	223919	Clostridium diolis
a3514ce7-5150-4a68-a432-738a6fb83f34	223919	223919	Clostridium diolis
a7b1b21c-17fa-4c55-a5f3-1c0c28ee1fad	223919	223919	Clostridium diolis
ab8355b2-2a66-4ca4-bd5d-87d9903bd4b0	223919	223919	Clostridium diolis
acf7b477-76f4-4650-9ff6-edcf165701a4	223919	223919	Clostridium diolis
aea5d7e8-03c7-4d46-89a8-84be9215e0bc	223919	223919	Clostridium diolis
b02accc7-56a3-4075-a433-926468505976	223919	223919	Clostridium diolis
b10afb19-f057-4834-8944-44efc82c7bdd	223919	223919	Clostridium diolis
b1d9c715-f62a-4e06-9ed0-f0a3694c6c85	223919	223919	Clostridium diolis
b27bc89e-49d3-431a-b69e-71a945dac304	223919	223919	Clostridium diolis
b6831439-0005-41f5-8200-368259a7a93a	223919	223919	Clostridium diolis
b76682aa-482e-4125-95f1-cc427b0ddf73	223919	223919	Clostridium diolis
b7e3dca2-e537-467c-addd-285dd9f4a274	223919	223919	Clostridium diolis
b9e64a0a-2ac3-45cb-aff1-0a044fc23362	223919	223919	Clostridium diolis
bc63ed8b-7e6f-4024-b251-f8ee3eebab96	223919	223919	Clostridium diolis
bef988f9-58e6-4cdc-bec4-9a4e6595add9	223919	223919	Clostridium diolis
c08b28e2-a5d8-4f74-8e5d-708159f83acf	223919	223919	Clostridium diolis
c8612105-8398-43bc-8bb8-53042d8285e1	223919	223919	Clostridium diolis
d0b5513f-9765-4b4f-aaca-282e7c615919	223919	223919	Clostridium diolis
df67022c-44c6-4969-9c1f-1d38532ed304	223919	223919	Clostridium diolis
e1a42357-acfd-4eae-bf3e-69f3b8c1ef22	223919	223919	Clostridium diolis
e77a473d-e24d-480a-a8ab-cff54bdd4975	223919	223919	Clostridium diolis
e7aa2872-a134-4587-b779-ec2a5acbc716	223919	223919	Clostridium diolis
e7fe0e8a-c686-4185-bc49-7dcbeb33887f	223919	223919	Clostridium diolis
e97a0b2b-7036-436f-9450-cd01090c2788	223919	223919	Clostridium diolis
f16293e8-8fbe-40ad-ace2-055024d1611c	223919	223919	Clostridium diolis
f30c130e-d8a0-463f-9bc9-ad53f2bae86c	223919	223919	Clostridium diolis
f32363fc-1c22-4c37-a077-5d99d4586e69	223919	223919	Clostridium diolis
f38f8c2e-d30d-468b-bebd-950ef927476e	223919	223919	Clostridium diolis
f4cc557e-b7bc-4e4c-a984-6dd7f57a53fc	223919	223919	Clostridium diolis
f79bc04f-3752-41a9-b101-2bbd079b6147	223919	223919	Clostridium diolis
f94848a2-5d15-436f-bbd6-e666504f32bc	223919	223919	Clostridium diolis
f9e01b87-cc51-4fa6-a2af-52d681e161b1	223919	223919	Clostridium diolis
fcf3e444-5baa-476a-9b43-23926fdc8c9b	223919	223919	Clostridium diolis
fd6fa94c-a9d6-4d66-b0c8-d2eb1c23c243	223919	223919	Clostridium diolis
01710ce0-54a3-426f-8357-f679888b7f71	223919	223919	Clostridium diolis
037671d3-16d0-41b2-88ff-cefc15614ac6	223919	223919	Clostridium diolis
07d8ee3b-dc09-4283-af73-8821a9df5249	223919	223919	Clostridium diolis
09f130c5-b38d-48c6-af72-af3800a9e29f	223919	223919	Clostridium diolis
0c7aea5c-d15e-4a14-8228-c9e2b87639d4	223919	223919	Clostridium diolis
1717d8ec-b05e-4699-ba48-b313250b98ba	223919	223919	Clostridium diolis
24f837a1-0cff-4a36-955d-02688761fdca	223919	223919	Clostridium diolis
25e6e759-c0b0-421e-9ba1-5d60bfb365a6	223919	223919	Clostridium diolis
3312b6d7-24ce-4e4b-b7d6-ac3f7169f01c	223919	223919	Clostridium diolis
3348de95-03ba-4d1a-a180-ce5be28e727b	223919	223919	Clostridium diolis
3692d06b-3f36-43a7-850b-9d3863f081a9	223919	223919	Clostridium diolis
3746231d-9818-43d2-81bc-2bf6f8c2fc88	223919	223919	Clostridium diolis
3d8fc08a-8c7c-41f4-a0fe-8b6573320094	223919	223919	Clostridium diolis
3f2c5c77-340a-401b-8406-80cc9d65e853	223919	223919	Clostridium diolis
4c4a7111-44fe-444b-9714-6595f143d7aa	223919	223919	Clostridium diolis
50518aa0-e018-49c6-a39e-fdf31a7b0dff	223919	223919	Clostridium diolis
5273dc15-0239-491d-81b5-d683f2eb3443	223919	223919	Clostridium diolis
5df6c0bc-e8a8-404a-ba99-74d146a53076	223919	223919	Clostridium diolis
5e0bb48d-162a-4970-86b5-3de4d8a29fbd	223919	223919	Clostridium diolis
60885ba2-1bc1-444b-8d38-870e3a9d94ad	223919	223919	Clostridium diolis
6248ff9f-7c52-489c-a406-0c4b709d1207	223919	223919	Clostridium diolis
62bcf53b-a4ca-48c6-99e5-d9142fee6d2f	223919	223919	Clostridium diolis
66af9288-f90f-4e66-a5ca-a1621a3f1ed2	223919	223919	Clostridium diolis
6b0dd671-0915-4968-a515-1a35e19ec3fc	223919	223919	Clostridium diolis
731e8325-90b2-4952-9fc1-974e5a9da544	223919	223919	Clostridium diolis
73fdc761-6c30-4f9c-859c-9e114d755e2f	223919	223919	Clostridium diolis
7542b352-1807-44bc-9eac-dee25783560f	223919	223919	Clostridium diolis
75c09d23-56ee-486e-b3de-96b9e9d145fd	223919	223919	Clostridium diolis
7d19c9a0-de03-471f-bd82-ce70d572bc0d	223919	223919	Clostridium diolis
7f810b67-6d80-4f1c-8c7c-256f6445a175	223919	223919	Clostridium diolis
86d44b0a-ae8d-4bc5-97b3-7fa30f06efd8	223919	223919	Clostridium diolis
89d00e05-13e3-4d9d-a2a1-28f33047a5d2	223919	223919	Clostridium diolis
8eaa4dd0-ac9b-4d6c-99cf-1469c0acc41e	223919	223919	Clostridium diolis
9369aa8b-c7a9-4c56-b8b7-5c6bfbfcea72	223919	223919	Clostridium diolis
93aa9fcf-7c44-4b75-ab8b-e90cb9b91349	223919	223919	Clostridium diolis
97cb26b3-337a-47f3-a403-0b8a8ed0d601	223919	223919	Clostridium diolis
9c6f4841-a8a8-4dd3-a7f6-bd096b338886	223919	223919	Clostridium diolis
a0f2f011-5d51-4b8d-bab2-763e3c1df9fd	223919	223919	Clostridium diolis
a17d5046-1589-4d3b-8303-1d9a977bea59	223919	223919	Clostridium diolis
a7604d4a-763d-44d6-9d2c-d0b0f3829dd3	223919	223919	Clostridium diolis
a8f34542-3ecf-45ff-91fa-f524e4e35199	223919	223919	Clostridium diolis
b17a31fa-f25e-417d-b819-75892bdab153	223919	223919	Clostridium diolis
b250dafe-6baf-4074-abad-5519aba5d5a6	223919	223919	Clostridium diolis
b4a47485-0fc6-4752-bcf0-ffadc6ba6d2b	223919	223919	Clostridium diolis
b6644f7e-ff61-48e6-9a3f-daa12571ac7a	223919	223919	Clostridium diolis
be1a02a7-61d8-48fc-bb7c-100784f74fa1	223919	223919	Clostridium diolis
bead3d5b-e91f-404f-bfe9-a16341b5c1bc	223919	223919	Clostridium diolis
c5a904c1-75a8-4ad1-b436-a28630c79464	223919	223919	Clostridium diolis
c7c92a48-005b-413c-91fd-01d58a56024b	223919	223919	Clostridium diolis
c8f57a10-2236-4506-b2ae-acf0859e29c1	223919	223919	Clostridium diolis
d1cf4252-c2a8-415d-96c3-1fa33b2792c1	223919	223919	Clostridium diolis
d2218bca-0834-40cd-b9d3-c9f001f824f0	223919	223919	Clostridium diolis
d60cfef6-7348-424d-903a-1559d6bce65e	223919	223919	Clostridium diolis
dd92aba2-3146-4504-8fb8-31afb37024a3	223919	223919	Clostridium diolis
e2567680-fa66-4fef-a657-6b7a3fc81a6c	223919	223919	Clostridium diolis
e4289c57-0a90-472d-bed8-ab7a517af560	223919	223919	Clostridium diolis
e58c022c-6ded-4ef0-8759-bdce8a6e5387	223919	223919	Clostridium diolis
e6d73318-5bb7-4ca6-b2cc-8d0a8454ea57	223919	223919	Clostridium diolis
eb0b3af9-7249-4117-9639-3c4b55ff2927	223919	223919	Clostridium diolis
ec77fe86-481d-4644-9b4d-541effda6e70	223919	223919	Clostridium diolis
ef5f0f55-12f8-4e13-9326-29c7168e289c	223919	223919	Clostridium diolis
f104dae9-8fb2-4a5d-ac13-568421a3e3e5	223919	223919	Clostridium diolis
fe058bef-f69b-4cdc-a687-fb3488cc8444	223919	223919	Clostridium diolis
fe93b2ab-65e6-4b4b-9319-d195fb412d9a	223919	223919	Clostridium diolis
09ddba0b-2cfe-4897-b5b8-2242c807adbb	84698	84698	Clostridium frigidicarnis
1aa45cb5-a526-4014-b181-e7f8bac81946	29363	29363	Clostridium paraputrificum
66734430-b0fe-48fa-9cdd-537558886a9d	29363	29363	Clostridium paraputrificum
4a57d328-7be7-4e91-a7c4-51063f3a9b45	29363	29363	Clostridium paraputrificum
d82c2bdf-4772-458c-87c2-644294576ca6	29363	29363	Clostridium paraputrificum
2eabdf13-b074-4d0b-bb8a-c08ba3bd6c94	29363	29363	Clostridium paraputrificum
d14b991d-64f2-4d15-b44a-2c1442a3fc26	29363	29363	Clostridium paraputrificum
98de78a7-8e94-4613-92b5-a3159e2861a4	29367	29367	Clostridium puniceum
71d95f25-c5cf-43df-8efb-b71f6545d8af	36850	36850	Clostridium quinii
0e6b82d5-f048-45f4-b12a-f0cb5412bc18	169679	169679	Clostridium saccharobutylicum
58777c70-3a9d-416f-8ab7-57026abeb988	169679	169679	Clostridium saccharobutylicum
81b1f31d-ef74-43e4-9877-08dcd74457a5	169679	169679	Clostridium saccharobutylicum
7db9fff8-d492-478f-9842-9f32ef851adc	169679	169679	Clostridium saccharobutylicum
433f2368-9063-4f26-ad31-9b63d389c13e	169679	169679	Clostridium saccharobutylicum
99cb5867-01a5-4daf-b1ea-5d7bc337881e	169679	169679	Clostridium saccharobutylicum
ce37bd6a-9596-41a1-99d7-986413a9d151	29369	29369	Clostridium sardiniense
e56c55c4-c41f-41c5-8792-20cc1b74ce15	29369	29369	Clostridium sardiniense
9573aa1d-134f-4e38-be5f-211118aecb73	1414720	1414720	Clostridium saudiense
6c7a16bd-0757-481a-9bfb-e6cd785c0491	1550	1550	Clostridium subterminale
d0710c3b-834a-4f56-a639-341df70a04e5	39493	39493	Clostridium tarantellae
8648ab6d-0537-4e5b-a19e-f52080f9f9e3	39493	39493	Clostridium tarantellae
e64a20d6-e2a1-43f2-a272-48b902a39741	1559	1559	Clostridium tertium
fa7da61f-84c3-4ce6-af38-e3c5309512da	219748	219748	Clostridium tunisiense
76076669-88ba-4e21-9a54-843bb3a53d40	219748	219748	Clostridium tunisiense
d01eff41-c176-4a5b-8c25-1e03ac7b4654	119641	119641	Clostridium uliginosum
920a8ed4-b164-4cea-8816-bd122985bce3	119641	119641	Clostridium uliginosum
bea0958c-da9e-4fff-99bd-49c19b6d54ca	119641	119641	Clostridium uliginosum
a740869e-d739-4cbc-b64c-0c3372b0e2f0	52704	52704	Clostridium vincentii
a685ff50-4bbe-4c6c-bfab-f12d70e8770d	31989	1614693	Confluentimicrobium naphthalenivorans
301aade3-9895-426c-a202-fc3c487d84cc	31989	1335048	Defluviimonas alba
3a961505-79d7-4041-bf89-93bbcfc69312	519440	519440	Deinococcus aquatilis
689b1758-cf0a-4eb6-9eb3-e072004bddd8	223556	223556	Deinococcus indicus
d2bf74ba-de82-4a72-9b33-2b8722aff1db	223556	223556	Deinococcus indicus
194d389e-962a-4551-a3d4-eee00536ce41	223556	223556	Deinococcus indicus
4de7cfc3-1643-4164-b4b1-ddc64fb730b9	223556	223556	Deinococcus indicus
b538ca2f-d7a6-44d8-93fc-2408c4ad067b	1706855	1706855	Deinococcus malanensis
091c3cef-8d65-4ad8-b512-f1f1a8b0b4cc	1299	1299	Deinococcus radiodurans
19e0603f-a391-4a4c-944a-4580740ee941	1299	1299	Deinococcus radiodurans
1b6d6a9a-d016-4a23-842e-d34c6481cc58	1299	1299	Deinococcus radiodurans
1bfde870-71cf-4bef-adca-66864fb9d9ff	1299	1299	Deinococcus radiodurans
1c8851a8-d031-4ee6-806f-dd24984b9cba	1299	1299	Deinococcus radiodurans
2bcf6cbf-f3e6-4f64-8ca4-b1f9b2306dc2	1299	1299	Deinococcus radiodurans
2cafd3a3-c062-4e41-a307-4ad0326f9277	1299	1299	Deinococcus radiodurans
2fdcfd72-a7f0-44f0-b8ae-ea631fb2a245	1299	1299	Deinococcus radiodurans
3115d2d7-9ae4-409a-af08-15017a936c10	1299	1299	Deinococcus radiodurans
45caeef4-7c3c-459e-96de-7c0c69272876	1299	1299	Deinococcus radiodurans
53af087f-4077-437a-a783-4b33d98a2e71	1299	1299	Deinococcus radiodurans
56ea8749-69b5-46f6-91c1-ed715a60ab5c	1299	1299	Deinococcus radiodurans
5a6822aa-2034-403d-960f-386185f6a81e	1299	1299	Deinococcus radiodurans
6259b967-f4d3-46f0-bded-4b4dd4f43ecb	1299	1299	Deinococcus radiodurans
6c5dc31d-b48a-4419-80e3-b2edd6f0a4c5	1299	1299	Deinococcus radiodurans
73a17826-dffe-4616-b5b7-bd39b8f22ba8	1299	1299	Deinococcus radiodurans
7ac54ecb-6323-4187-b084-6ed0b4edb3a4	1299	1299	Deinococcus radiodurans
7cdf4517-2c7e-4722-82ce-0ac2d708ecbf	1299	1299	Deinococcus radiodurans
838c6251-2223-4439-9509-4e2066e8076c	1299	1299	Deinococcus radiodurans
8526e5dd-30dc-4289-9449-7aa5f74c4f32	1299	1299	Deinococcus radiodurans
8749efdf-d85c-4020-b747-9f05a25a5dfb	1299	1299	Deinococcus radiodurans
967ba375-edb6-453f-8a47-1c2bc4b4f88d	1299	1299	Deinococcus radiodurans
980f9a70-88c6-4507-afc1-8a8ea5d51f2f	1299	1299	Deinococcus radiodurans
ba00954c-03be-4cd1-9ac5-2327163007ce	1299	1299	Deinococcus radiodurans
bebcd49b-920e-4a44-9326-3d2e8d35830c	1299	1299	Deinococcus radiodurans
e1d7f3c7-bfbd-463d-8d3a-784196d6a7e2	1299	1299	Deinococcus radiodurans
e3ff4a08-7d76-4589-bd6d-700409d7c132	1299	1299	Deinococcus radiodurans
e856ad9c-4515-4b97-8fa5-21f6f6c40047	1299	1299	Deinococcus radiodurans
f3c2836a-6b46-4beb-88c7-a898910ef4b4	1299	1299	Deinococcus radiodurans
f618040f-ccf9-4448-835d-35c9997cb42e	1299	1299	Deinococcus radiodurans
fe0c6788-8ab6-4b2a-b7e8-1f5f1babc605	1299	1299	Deinococcus radiodurans
042b17b8-82a9-44a5-8dad-4c610da118a8	1299	1299	Deinococcus radiodurans
082d4f30-666c-43cd-a851-f042e4fb5447	1299	1299	Deinococcus radiodurans
15a1f6f0-f329-4a99-9586-02f52359ad6c	1299	1299	Deinococcus radiodurans
219c075c-790c-43b9-9666-a83fa076f08f	1299	1299	Deinococcus radiodurans
25a611ca-92b3-4321-9411-77c92daeb351	1299	1299	Deinococcus radiodurans
2802d1c5-ac7a-4ff4-b1e2-3d04ab87669f	1299	1299	Deinococcus radiodurans
2a34c52f-f2d4-4d4f-bee7-8447a1c9c934	1299	1299	Deinococcus radiodurans
2ad8cade-49bd-43bc-82c5-8a5f0a6a7e88	1299	1299	Deinococcus radiodurans
2d13ae58-978a-441c-8c9d-8cd32f2d4442	1299	1299	Deinococcus radiodurans
30bb69c3-c9e4-4e7e-adf5-4a1070ff81c7	1299	1299	Deinococcus radiodurans
33dcebc7-2b9a-4965-b316-602bdf996ada	1299	1299	Deinococcus radiodurans
3448a646-e7f2-46bb-b636-361cc3532c89	1299	1299	Deinococcus radiodurans
3b0a18d4-354e-46bd-8637-d0f095a9f493	1299	1299	Deinococcus radiodurans
3b9994dc-c5c8-4f82-80c0-4322affdb80e	1299	1299	Deinococcus radiodurans
46ceb814-f432-4b24-9860-582f912de973	1299	1299	Deinococcus radiodurans
4898eb03-83fc-431c-905c-8576c3d37345	1299	1299	Deinococcus radiodurans
4eb59c63-01b7-4c14-9166-6a32a0240f86	1299	1299	Deinococcus radiodurans
52b3ec3d-a989-4c6d-85fb-d61b342e44ea	1299	1299	Deinococcus radiodurans
52e77a1b-86ec-4857-aa6b-2173b0f1d85a	1299	1299	Deinococcus radiodurans
696df941-01e1-4b3f-b8bd-9c626c9c9e78	1299	1299	Deinococcus radiodurans
69d3d0b8-f0d0-4bc9-9eb3-9a46c4369c6c	1299	1299	Deinococcus radiodurans
6a69a23e-e27d-4a8b-a013-3a9a0a11f268	1299	1299	Deinococcus radiodurans
6abc0332-7ff2-4478-bedb-4f39d12e1dfc	1299	1299	Deinococcus radiodurans
78743044-0d6c-44ba-a98d-9af12ae5680c	1299	1299	Deinococcus radiodurans
829d26db-bc3e-4bd0-bd40-7b7a2bfcfbb5	1299	1299	Deinococcus radiodurans
9321e614-bccb-462f-913a-66e1247bc093	1299	1299	Deinococcus radiodurans
a7eed8d9-103f-4c5e-ba30-4800e5557c6e	1299	1299	Deinococcus radiodurans
abe539d3-0539-44ff-b018-469fceb6ec15	1299	1299	Deinococcus radiodurans
b4cde0ec-f657-4f89-9f71-3f74293d75da	1299	1299	Deinococcus radiodurans
be270c7f-f71f-4f09-b490-367b0268b4b5	1299	1299	Deinococcus radiodurans
c0b2bc84-19ba-41c7-b93e-6e8a714a9ab3	1299	1299	Deinococcus radiodurans
c58254fc-538e-420c-88eb-6e6d9f54139a	1299	1299	Deinococcus radiodurans
c9170754-80e1-4bb3-b067-c90598bb2942	1299	1299	Deinococcus radiodurans
ccab418e-3869-4391-90d6-a6d3150774f9	1299	1299	Deinococcus radiodurans
dc170514-320a-4726-ab6b-e0dba8a37612	1299	1299	Deinococcus radiodurans
dc4eb894-e754-4d35-b180-f820040b104b	1299	1299	Deinococcus radiodurans
dcdf642b-ceb3-4b0e-918c-8844ad6152cd	1299	1299	Deinococcus radiodurans
e561696b-d897-4281-9ffd-fedf0048a16b	1299	1299	Deinococcus radiodurans
ed068df6-d496-4f54-a354-356fe8aa0051	1299	1299	Deinococcus radiodurans
edb5372e-85f0-4069-b934-b1f9c426e9c0	1299	1299	Deinococcus radiodurans
edc73758-0952-4bca-93e5-2f447f433a64	1299	1299	Deinococcus radiodurans
04e57137-84de-4455-a818-b83a3ec17f80	1299	1299	Deinococcus radiodurans
0b5c9435-de14-4b33-b997-4cd16d515392	1299	1299	Deinococcus radiodurans
0d2c3c50-2df8-4b9c-9cec-e6e59f98e660	1299	1299	Deinococcus radiodurans
1cf50cc3-216c-4eef-86c5-449a15d7ec48	1299	1299	Deinococcus radiodurans
23007c3d-8e8b-450d-abbb-9cb0ede0b287	1299	1299	Deinococcus radiodurans
39a0ed0d-fb75-4fd9-a05e-e9b41f717cdb	1299	1299	Deinococcus radiodurans
3a5e61de-c48a-409f-bbde-e4f5c9a9f4c3	1299	1299	Deinococcus radiodurans
4eece3da-25dc-4312-9076-af0ba2867186	1299	1299	Deinococcus radiodurans
50f2f48f-379d-494c-a2fc-9d48d839a1e6	1299	1299	Deinococcus radiodurans
51f62de8-a6b1-4888-9f70-37a726c13ec3	1299	1299	Deinococcus radiodurans
52a7abad-73a7-4445-b9b4-25d9bc270a6a	1299	1299	Deinococcus radiodurans
55e97b2c-a5b9-458b-bac5-49a7a6ef20b0	1299	1299	Deinococcus radiodurans
58146792-ce8f-4439-bed4-e584624f5d5d	1299	1299	Deinococcus radiodurans
58309911-94df-49ad-b462-03c883c2e085	1299	1299	Deinococcus radiodurans
5b516679-bdd3-42a8-9436-1d2fa7a4f67e	1299	1299	Deinococcus radiodurans
6537d8cd-ac02-4165-b7d7-a50688fdacf1	1299	1299	Deinococcus radiodurans
70079c5f-38a6-42ae-a62b-42ec0f5ea49c	1299	1299	Deinococcus radiodurans
75d3eb9b-8827-46c4-81f2-41eadb22abb3	1299	1299	Deinococcus radiodurans
7e7ec4e5-77f0-4ea1-a19d-dad2ecb4507f	1299	1299	Deinococcus radiodurans
8030055b-a92f-4984-8d1f-cd77d074ab9f	1299	1299	Deinococcus radiodurans
8695d891-eac8-445f-b2c5-258a07521705	1299	1299	Deinococcus radiodurans
896ad723-8f2e-4349-8355-959dc735075e	1299	1299	Deinococcus radiodurans
8efbf17d-2ae8-4441-8cc7-173b0345685d	1299	1299	Deinococcus radiodurans
91c7686c-7675-4ac1-84f6-be9ac6052361	1299	1299	Deinococcus radiodurans
9235bffc-380f-4d6a-ac95-596dfa464e98	1299	1299	Deinococcus radiodurans
9329fd7c-823f-4963-a9e5-772f76123baf	1299	1299	Deinococcus radiodurans
9383d805-a389-41da-8fec-215e2c282d85	1299	1299	Deinococcus radiodurans
94d38b7f-390c-4e86-a910-fc6bb3f9712c	1299	1299	Deinococcus radiodurans
974e210d-6ea9-4803-9a12-64083c653707	1299	1299	Deinococcus radiodurans
99bb17c3-5fd1-4505-8fb7-65fc39dd3b05	1299	1299	Deinococcus radiodurans
9d56ddb8-3b5b-431c-8609-5b81841e20da	1299	1299	Deinococcus radiodurans
9e2cc8a3-059a-499c-915b-91c4cf398dbe	1299	1299	Deinococcus radiodurans
a3892c52-fcc5-467c-a12e-a62e007856cf	1299	1299	Deinococcus radiodurans
ac08a884-4cef-4bed-9e54-e3b8d011f2c7	1299	1299	Deinococcus radiodurans
b2df37c6-2964-494e-af34-38dfcf488249	1299	1299	Deinococcus radiodurans
c0b0f5af-a133-4648-91ce-892727ceb0cc	1299	1299	Deinococcus radiodurans
c3a6bc06-2b47-4c85-929e-8686214b26ac	1299	1299	Deinococcus radiodurans
ccd4dfbd-8b7f-4121-a687-02e2faedbabc	1299	1299	Deinococcus radiodurans
e0a15f1d-1d79-4047-a02a-37a729df1e16	1299	1299	Deinococcus radiodurans
003e65b7-0ccd-4874-9159-62e7bb71ad68	243230	243230	Deinococcus radiodurans R1
0537cd66-d0c1-49f6-b8e5-62750272a4a3	243230	243230	Deinococcus radiodurans R1
07cd4b62-11d6-4979-af48-f63663077b92	243230	243230	Deinococcus radiodurans R1
0c953a16-78c4-4c05-a04f-eaff481bdb10	243230	243230	Deinococcus radiodurans R1
12da6a37-eb67-4ff2-bb8d-ef914d168960	243230	243230	Deinococcus radiodurans R1
164ab7b2-8959-4030-9cea-cf59bb543979	243230	243230	Deinococcus radiodurans R1
1728579a-e19d-4cec-9c80-6ed295c9859b	243230	243230	Deinococcus radiodurans R1
18ca8ab8-6152-4bc5-b700-cf3b68f70df4	243230	243230	Deinococcus radiodurans R1
19ddda12-d17e-42c3-b977-3451934cb867	243230	243230	Deinococcus radiodurans R1
19f94eb9-576c-481f-adcd-0b667d86610d	243230	243230	Deinococcus radiodurans R1
1bcb2d5b-de51-4755-9ef3-ed7a9d1d9f95	243230	243230	Deinococcus radiodurans R1
22ace359-ccbf-4271-ae97-1fbfa600bc87	243230	243230	Deinococcus radiodurans R1
2867f359-bcfe-4ef4-9df2-004b7ffd3aa1	243230	243230	Deinococcus radiodurans R1
2dc494a1-08fa-4c9d-96b4-6b8f339239cc	243230	243230	Deinococcus radiodurans R1
2edf2b8e-511f-4bdf-8d31-0a4a041633c2	243230	243230	Deinococcus radiodurans R1
319805c0-5ae5-460d-bea0-9bf864e5a904	243230	243230	Deinococcus radiodurans R1
344e657c-4f0b-4a88-b946-1cea23d11b32	243230	243230	Deinococcus radiodurans R1
360ccc71-9669-49a8-a2bb-00b0e61e56ed	243230	243230	Deinococcus radiodurans R1
36b03e59-205b-4d58-a0a8-7d3ce056811b	243230	243230	Deinococcus radiodurans R1
37e82b3a-de7e-4b44-8c47-45c3dbbfeb4a	243230	243230	Deinococcus radiodurans R1
3b79f6a6-4f51-45b0-b21f-dd0e08b52353	243230	243230	Deinococcus radiodurans R1
3ba01e9e-8cb7-4361-8924-12f56663bb99	243230	243230	Deinococcus radiodurans R1
415dd14b-1fbd-46c0-b5f4-5093c7be8852	243230	243230	Deinococcus radiodurans R1
437c3fd4-19c7-40db-be36-3fb2be220115	243230	243230	Deinococcus radiodurans R1
4575fd8a-fa11-420a-8449-26a56925129d	243230	243230	Deinococcus radiodurans R1
4a2d452f-abdc-47c0-b962-d7924a140609	243230	243230	Deinococcus radiodurans R1
4d597e1a-eba8-4481-a444-ee9ff49d84bf	243230	243230	Deinococcus radiodurans R1
503d43e5-7ff7-439c-a39f-820699bb2fb3	243230	243230	Deinococcus radiodurans R1
5e499daa-eb27-45cc-8b0a-eac29b6bfee3	243230	243230	Deinococcus radiodurans R1
6380dbd6-3eb0-45c4-950a-cfc0dfb244a1	243230	243230	Deinococcus radiodurans R1
685fee09-d089-412f-afbd-a05f095b829a	243230	243230	Deinococcus radiodurans R1
698f51ea-d750-4477-8f60-c47f85b6d8c5	243230	243230	Deinococcus radiodurans R1
69c91172-2895-43fb-a524-8cbead345f34	243230	243230	Deinococcus radiodurans R1
6a8c30b0-2cc1-439a-bf9b-9c8ab6ca4a0a	243230	243230	Deinococcus radiodurans R1
6abd5ab8-46d5-4d80-8cbd-93e83cd20e57	243230	243230	Deinococcus radiodurans R1
74b33407-392a-445a-8f8c-12a081cd537d	243230	243230	Deinococcus radiodurans R1
833626c9-fcd1-47f9-ab5d-400057c819c9	243230	243230	Deinococcus radiodurans R1
86b2a308-19d0-4db9-a8a4-0cdbfcfaa9e2	243230	243230	Deinococcus radiodurans R1
87fb0c59-9833-4598-ba73-1300cf55ee59	243230	243230	Deinococcus radiodurans R1
88a207d0-55c4-4822-8c67-18d0e85b1d33	243230	243230	Deinococcus radiodurans R1
8e3b8d66-097f-4565-bd26-3ad28ebc64cf	243230	243230	Deinococcus radiodurans R1
92631684-4db1-44c8-a937-c1157e9e62fe	243230	243230	Deinococcus radiodurans R1
9bded86f-d5ab-47a3-82d6-45c5fc3a821f	243230	243230	Deinococcus radiodurans R1
a3be8769-efd7-417f-927f-350b6e7b8dd8	243230	243230	Deinococcus radiodurans R1
a653196d-5e4d-45ac-83ca-00ff96d12262	243230	243230	Deinococcus radiodurans R1
ae7ca107-8319-48dd-adbb-1c73cc577d08	243230	243230	Deinococcus radiodurans R1
bb71318a-639b-4242-bf8b-72bc637716e6	243230	243230	Deinococcus radiodurans R1
be5e1416-f463-4c72-98d5-470f515b23cd	243230	243230	Deinococcus radiodurans R1
c015cf23-cd56-473c-9ce7-03e72df976ed	243230	243230	Deinococcus radiodurans R1
c339ce41-a0be-43fb-9925-1c5e6693fdbb	243230	243230	Deinococcus radiodurans R1
c4bd21d7-c6ba-4ce4-80cb-ad6ac9054f76	243230	243230	Deinococcus radiodurans R1
c5df67c4-33d1-437f-8ef4-a5482f521d14	243230	243230	Deinococcus radiodurans R1
c79f1403-97d8-4f65-90ae-2c6648beffae	243230	243230	Deinococcus radiodurans R1
c97060ad-ce7d-4924-8e2e-64cc979e8aa1	243230	243230	Deinococcus radiodurans R1
cfd38dd2-a16e-4159-b5b5-c86e26092d65	243230	243230	Deinococcus radiodurans R1
d24f986f-9a6c-4041-a59d-0ce4a2374604	243230	243230	Deinococcus radiodurans R1
d6d3d9da-7940-4186-8eeb-38f9ed508c6a	243230	243230	Deinococcus radiodurans R1
dc0d7c6b-4a3a-4a5d-af24-5b3557254455	243230	243230	Deinococcus radiodurans R1
dd47eebd-586b-4de5-b2ed-6ea8aab2e3c3	243230	243230	Deinococcus radiodurans R1
df292dfa-b39e-48e9-8f06-033f65f48ce7	243230	243230	Deinococcus radiodurans R1
dfa1778b-69a4-433b-b2a4-4bb4bc54840d	243230	243230	Deinococcus radiodurans R1
e210ffb8-444c-4d7e-8785-64610f9f1fee	243230	243230	Deinococcus radiodurans R1
e5c0c17a-899d-46a7-a4ea-86f0be5c9879	243230	243230	Deinococcus radiodurans R1
e9dd50c5-97cb-40ab-bc57-fc44d1e17db8	243230	243230	Deinococcus radiodurans R1
f227b995-3b7c-41d8-973c-11f7b2aadbb1	243230	243230	Deinococcus radiodurans R1
f3227b88-0940-4936-93a4-f2ae76ab28f3	243230	243230	Deinococcus radiodurans R1
f8265c18-309d-4e78-a78e-8b1ea9d579b7	243230	243230	Deinococcus radiodurans R1
02af84f4-7019-4539-a9cd-e8303d90edab	243230	243230	Deinococcus radiodurans R1
049a42d3-2abd-4a83-be5c-5ac5509d49cf	243230	243230	Deinococcus radiodurans R1
0aaec7ea-f9d6-428c-bf35-05c7891dd6c7	243230	243230	Deinococcus radiodurans R1
0e57a26d-d539-4b5f-8750-055f7682c6bd	243230	243230	Deinococcus radiodurans R1
186588a7-a855-42fc-961d-8397ac6564b8	243230	243230	Deinococcus radiodurans R1
204639c0-b46c-4ead-9c68-1e40fdd7c432	243230	243230	Deinococcus radiodurans R1
210afd46-b892-4f67-a7f2-c4782aff1518	243230	243230	Deinococcus radiodurans R1
26f809ac-a003-407c-9129-7d04d1443956	243230	243230	Deinococcus radiodurans R1
2968c548-edc9-4140-995f-cce2e2e68a81	243230	243230	Deinococcus radiodurans R1
2ef7bea9-3fcc-4217-b8a7-7a25030d8e14	243230	243230	Deinococcus radiodurans R1
2f83c445-abfb-4b97-96a6-4ed84ec93025	243230	243230	Deinococcus radiodurans R1
3316dfb5-9742-42a2-bdf3-720cc6b81402	243230	243230	Deinococcus radiodurans R1
3bc9156c-2cd0-4804-aa10-ba9cabb1ece0	243230	243230	Deinococcus radiodurans R1
40049706-0912-4116-ba7b-ef49e4aa4139	243230	243230	Deinococcus radiodurans R1
4582b9b3-42f3-4bd1-b984-6be5ed0bc50b	243230	243230	Deinococcus radiodurans R1
4d1c9efd-b010-4a83-afb6-c0d4dea42c28	243230	243230	Deinococcus radiodurans R1
559a2514-aea2-46aa-8cab-70fa4d44fa93	243230	243230	Deinococcus radiodurans R1
55bef79b-8aa6-4ae7-b5d4-6e28621e3108	243230	243230	Deinococcus radiodurans R1
5ff84c9b-66b8-448b-a387-f1d90e2cb1e9	243230	243230	Deinococcus radiodurans R1
62f1392f-aebf-4645-bd01-beda36cec06f	243230	243230	Deinococcus radiodurans R1
65140a94-f72c-480d-b66e-b16a24e50f36	243230	243230	Deinococcus radiodurans R1
6c16533d-d17f-434c-9f32-fb15eedfcd6c	243230	243230	Deinococcus radiodurans R1
6c2aaedc-dc6e-4a4a-9e8a-48d210605b97	243230	243230	Deinococcus radiodurans R1
6ffc1c10-f5e8-43e3-81b5-4dc7e048aef4	243230	243230	Deinococcus radiodurans R1
76343eef-651e-434f-acbd-2ec696c81837	243230	243230	Deinococcus radiodurans R1
7a3dff97-c9d4-495d-a3b1-ed9a373c46bc	243230	243230	Deinococcus radiodurans R1
7cc8fbb4-0f9a-4a1f-a4c2-fae5341e27bc	243230	243230	Deinococcus radiodurans R1
7e3e6588-fc4a-4e87-ad35-858b3bde17f5	243230	243230	Deinococcus radiodurans R1
81f8ad06-b4ab-428c-8a41-8b96e331f4f8	243230	243230	Deinococcus radiodurans R1
86957e0c-9a7f-4320-b8a9-557c90cf55ce	243230	243230	Deinococcus radiodurans R1
8a0a479d-4162-4bb2-8c30-83c32e390461	243230	243230	Deinococcus radiodurans R1
8dd2a04f-cecd-479c-8783-ca5fd53b185e	243230	243230	Deinococcus radiodurans R1
8e68d822-8f49-44a0-a5f8-e0e97d1a8532	243230	243230	Deinococcus radiodurans R1
91ada192-ad82-4788-9836-c5eb3cef52d7	243230	243230	Deinococcus radiodurans R1
953b8244-01de-49f1-b0a4-9e9e5d2e9903	243230	243230	Deinococcus radiodurans R1
999ec9a0-6874-48fd-b732-d09e6356e12b	243230	243230	Deinococcus radiodurans R1
9eac13fe-2ff2-4ffd-bb6a-6529451ac5a9	243230	243230	Deinococcus radiodurans R1
9f12bd02-6d98-426c-9d6f-45727ab60f9b	243230	243230	Deinococcus radiodurans R1
a27b50dc-e4f9-4d7b-beaa-c624fe569fe9	243230	243230	Deinococcus radiodurans R1
a287cbd9-0f4c-4a85-932e-8947d9171267	243230	243230	Deinococcus radiodurans R1
a6eefba6-8587-47dc-b535-2ed34c7eeed8	243230	243230	Deinococcus radiodurans R1
a789e56d-6d75-40e2-8d67-e285e4776314	243230	243230	Deinococcus radiodurans R1
a94639fb-bc8e-4d80-bdcd-0197859f7a5c	243230	243230	Deinococcus radiodurans R1
abda2de8-b0cd-433e-8cdd-1932dc7c263b	243230	243230	Deinococcus radiodurans R1
b5a1f1a8-9287-4e2c-b62e-52425c21d313	243230	243230	Deinococcus radiodurans R1
bc35f6c1-eaac-456d-9061-6c3b43297e94	243230	243230	Deinococcus radiodurans R1
bf4c5c7e-0f2d-465f-b14a-b0cc3c5133a6	243230	243230	Deinococcus radiodurans R1
c57298fe-e071-4aba-b79e-7ccabdd703d3	243230	243230	Deinococcus radiodurans R1
dadcc133-5918-4d1d-b8dc-5ae3df27cbbe	243230	243230	Deinococcus radiodurans R1
dfb75bbf-7343-4634-8dd0-cec8e038257b	243230	243230	Deinococcus radiodurans R1
e8417342-0f77-4dc7-888a-332956674c44	243230	243230	Deinococcus radiodurans R1
e8f0f6ae-a189-46c3-9b30-24877f1c1f5f	243230	243230	Deinococcus radiodurans R1
f1bee00a-5c53-43be-bbfa-40af57f2e839	243230	243230	Deinococcus radiodurans R1
f2f5bf93-3922-4475-860c-1a10c101c9be	243230	243230	Deinococcus radiodurans R1
f7ade4e2-c3d9-48fa-b312-f9392a816247	243230	243230	Deinococcus radiodurans R1
f8788de2-1884-4fe1-84ba-c3988b4b1aa5	243230	243230	Deinococcus radiodurans R1
f8cf078b-18bc-4068-8656-63358a2871dc	243230	243230	Deinococcus radiodurans R1
fb42c754-c4b7-47cc-aabd-0bfe5cb4c5c9	243230	243230	Deinococcus radiodurans R1
fb53bee5-66f9-4842-abc1-ac44a3988528	243230	243230	Deinococcus radiodurans R1
013aa42e-5114-4de9-8b17-f46687440ea9	243230	243230	Deinococcus radiodurans R1
0164132e-c60a-4d3c-8931-108ee38e4596	243230	243230	Deinococcus radiodurans R1
03f029ee-b1ca-4727-8dbe-7d9daa90a09e	243230	243230	Deinococcus radiodurans R1
0421704d-968a-470f-adbf-257cedccec9b	243230	243230	Deinococcus radiodurans R1
04975b5c-fde9-45ed-978b-9a4ff59ec7c9	243230	243230	Deinococcus radiodurans R1
0fa6cf0c-505d-4cbd-8fdc-025bf769cf61	243230	243230	Deinococcus radiodurans R1
173ed78f-8228-40c8-9c84-415674019c26	243230	243230	Deinococcus radiodurans R1
24fd29b9-4afd-400a-bad7-b399d8b09081	243230	243230	Deinococcus radiodurans R1
272e9470-4564-4c7d-8b84-dd655419d1d0	243230	243230	Deinococcus radiodurans R1
2a5cc93a-2272-44e8-bd17-b99e26a336de	243230	243230	Deinococcus radiodurans R1
2b570057-8410-42f5-ae31-aaba2b040cde	243230	243230	Deinococcus radiodurans R1
2c5f8394-601b-481b-bc0f-157ebe117b18	243230	243230	Deinococcus radiodurans R1
2dc3781f-6bb4-4513-b282-e6d6c60ff9ce	243230	243230	Deinococcus radiodurans R1
3010b170-ad1a-4f22-8bf5-23f247392a2e	243230	243230	Deinococcus radiodurans R1
314c7e0e-1c45-4a5f-bcd5-b250614a06fb	243230	243230	Deinococcus radiodurans R1
3232a16e-ee84-40be-a468-46cd68bb5c69	243230	243230	Deinococcus radiodurans R1
35c54448-0af2-4f7d-8ca1-6aa4c36c1d6f	243230	243230	Deinococcus radiodurans R1
3e5f49ae-c884-48f1-a4a5-369faa9b8b96	243230	243230	Deinococcus radiodurans R1
3fe1a545-d49b-4782-9cd1-c1922bae9b72	243230	243230	Deinococcus radiodurans R1
45d104ee-4fdf-491c-a3aa-31353de97772	243230	243230	Deinococcus radiodurans R1
46e9eacf-b320-4975-99e5-5aaafff19ed6	243230	243230	Deinococcus radiodurans R1
5a8f6ee6-68e4-451e-8d62-c151c3f63ced	243230	243230	Deinococcus radiodurans R1
5ca1c991-f4aa-4d26-bf51-0c14c0049f74	243230	243230	Deinococcus radiodurans R1
5e2070ce-a17f-47a2-9e90-48b468264d5f	243230	243230	Deinococcus radiodurans R1
652dafb3-1f8c-4542-86e8-454b839ba7d1	243230	243230	Deinococcus radiodurans R1
656f16b5-3811-4a76-be90-e91838e1399f	243230	243230	Deinococcus radiodurans R1
67cb78fa-19fa-4264-b943-ba0e2b8e2bdb	243230	243230	Deinococcus radiodurans R1
7018f3ff-8767-4c4a-8b62-479976d88846	243230	243230	Deinococcus radiodurans R1
7180c65e-bfc9-4651-9ee6-7c9b14f179a8	243230	243230	Deinococcus radiodurans R1
741f72d4-381d-4a25-8d2d-99b9bd4d26e6	243230	243230	Deinococcus radiodurans R1
75884f0a-895b-4f0c-9fdd-7f272e4606ff	243230	243230	Deinococcus radiodurans R1
79b148cc-c6fc-4c4d-9573-6060d937cb97	243230	243230	Deinococcus radiodurans R1
7ff285e4-fafa-427b-af2b-b3f17522cbcf	243230	243230	Deinococcus radiodurans R1
82e4a3cf-42ae-423a-ac78-ded6526b00f3	243230	243230	Deinococcus radiodurans R1
84fa5057-210c-45d1-9d22-fb4ea323bf95	243230	243230	Deinococcus radiodurans R1
87f1809e-b8d3-43e1-a752-217e516f8ecc	243230	243230	Deinococcus radiodurans R1
87fc06d4-c29d-4338-a6fe-50b238d1e7f3	243230	243230	Deinococcus radiodurans R1
886e73ac-7485-47ff-91c6-b3453218fa09	243230	243230	Deinococcus radiodurans R1
8f763690-9859-4eb9-8414-7167508cfa07	243230	243230	Deinococcus radiodurans R1
90f0b82e-6dea-43dc-b6e4-1a9435d17538	243230	243230	Deinococcus radiodurans R1
a20712c0-b9f5-440c-8871-d46b2c5e023a	243230	243230	Deinococcus radiodurans R1
a4676b10-6001-454d-a98f-7844d5763f34	243230	243230	Deinococcus radiodurans R1
b3581bbf-5b9a-4b3f-b0b0-e9d8b58a7d9b	243230	243230	Deinococcus radiodurans R1
b804c2db-5bba-46a7-9f2d-94c53f21b30f	243230	243230	Deinococcus radiodurans R1
bacd2728-bad9-4a47-90c1-71b57fabc1c7	243230	243230	Deinococcus radiodurans R1
c04e3327-34a8-42dc-9beb-8a9d8d4d41a1	243230	243230	Deinococcus radiodurans R1
c175a468-7cd3-492d-8a56-00feac4139c0	243230	243230	Deinococcus radiodurans R1
c73caa83-0929-471c-98d1-7e5b042ae6ea	243230	243230	Deinococcus radiodurans R1
c745a595-8a0c-479f-a7bf-f101ea1a76e6	243230	243230	Deinococcus radiodurans R1
cbc18834-b512-4a30-be87-99e642087898	243230	243230	Deinococcus radiodurans R1
d20673ec-0e00-4d7d-8b38-27e2e99a2f2a	243230	243230	Deinococcus radiodurans R1
d4ab3acb-e245-4a50-84ff-1e29d1a4c31f	243230	243230	Deinococcus radiodurans R1
dc044d40-3608-4ada-a9f5-faba3e91a926	243230	243230	Deinococcus radiodurans R1
dcc09718-4d4d-4fd2-9d61-250c8501ed6f	243230	243230	Deinococcus radiodurans R1
dd44a72c-0e5c-46b8-9a2e-1d70946b80af	243230	243230	Deinococcus radiodurans R1
e36b6eb2-a792-4df1-b639-d05d19606257	243230	243230	Deinococcus radiodurans R1
e3fca2d5-a819-4972-9be6-3fc4c1d9e553	243230	243230	Deinococcus radiodurans R1
f40f92e4-cdc2-47ca-bc30-851726112d2d	243230	243230	Deinococcus radiodurans R1
f6d08d01-6cc0-4d64-9dc8-8997879b21dd	243230	243230	Deinococcus radiodurans R1
fb4a035e-0bc8-4364-bfa2-baf5ef335240	243230	243230	Deinococcus radiodurans R1
f22d2bc2-e416-484e-9dd6-672392417def	856736	856736	Deinococcus reticulitermitis
ba059ea3-5545-4bda-873c-e28f434137ba	856736	856736	Deinococcus reticulitermitis
5199b982-77d5-4c77-944d-623f001168ee	1309411	1309411	Deinococcus soli Cha et al. 2016
4d8dc6a6-0c32-4ff0-9866-0c1912d0674f	31979	1650662	Desnuesiella massiliensis
f780f794-4373-40dd-b400-623b80db19da	550	550	Enterobacter cloacae
cf82d46e-50ea-4ec1-b380-4cafd39d1712	81852	57732	Enterococcus asini
83ee338a-6d3e-45bd-81d9-27bf60d847a2	33945	33945	Enterococcus avium
8d19294f-1f7a-420b-a6d8-e2e3aa97a89a	81852	33945	Enterococcus avium
13a0f903-e697-484c-9a82-d5ddb66f613a	186826	33945	Enterococcus avium
46a66e66-f8ce-4d8e-9679-83072c3b01f5	186826	33945	Enterococcus avium
70688bcb-be59-4b4a-a789-a2822f7c9153	81852	214095	Enterococcus canis
c14e9cb1-0db0-47a9-9ec7-9f2b8dfcafa3	186826	1121864	Enterococcus cecorum DSM 20682 = ATCC 43198
dc19d6ed-9a11-4cb1-a696-2d137171fd1c	91061	1121865	Enterococcus columbae DSM 7374 = ATCC 51263
00ddbf3c-ff1a-4513-a217-569f11c62b1e	1351	1351	Enterococcus faecalis
07cbbd19-47d4-4d07-be6b-567f05a5a643	1351	1351	Enterococcus faecalis
09d8cb32-3712-44e1-be14-041fe4627850	1351	1351	Enterococcus faecalis
0cfd4e64-49a0-46d6-9ee8-330b0663cf5f	186826	1351	Enterococcus faecalis
101c5420-88dc-4e37-93d4-875f3095318f	1351	1351	Enterococcus faecalis
112082bc-c1f7-4dfd-ba6a-d51a26af637b	1351	1351	Enterococcus faecalis
13083398-5aca-4f14-9a8f-7f54083856b2	1351	1351	Enterococcus faecalis
14a09295-f7fa-4803-9989-8511d96505ba	1351	1351	Enterococcus faecalis
167161a6-5bbd-4b21-997b-ccb687ebf9b4	1351	1351	Enterococcus faecalis
17b96876-af67-4adf-95c1-ee746bf00c4b	1351	1351	Enterococcus faecalis
1b30cc59-5f57-47f9-a72c-6fc220256b84	1351	1351	Enterococcus faecalis
20ef4239-0833-46d9-bfaa-f669fa6e9020	1351	1351	Enterococcus faecalis
292ed62d-6920-4970-992a-d5488ab1dcc8	1351	1351	Enterococcus faecalis
2c0770a7-baa8-45d9-b65b-fd03d1720dae	1351	1351	Enterococcus faecalis
3ed663ad-0ddf-4f46-89eb-c5868e04b6ae	1351	1351	Enterococcus faecalis
41fa8fe0-b5f0-450a-aaa9-ee3cf51f69ad	1351	1351	Enterococcus faecalis
47f3143c-94ff-4c36-9559-192bf428f5f4	1351	1351	Enterococcus faecalis
4f5308d2-b752-494d-9a18-9b922857e432	1351	1351	Enterococcus faecalis
4febc9c5-c0d3-47bd-99be-b448f5909622	1351	1351	Enterococcus faecalis
59b073f9-6d4d-46d7-aa9f-35fd0b052f68	1351	1351	Enterococcus faecalis
6235b4d2-e761-4ca8-aff4-15179a68e0d0	1351	1351	Enterococcus faecalis
637928f7-1c6a-4f64-8f92-65f53df9891d	1351	1351	Enterococcus faecalis
639b8f7a-288d-48fd-ada2-dac3d462b0c7	1351	1351	Enterococcus faecalis
6482021d-d8ae-4e75-b041-d465aa23613e	1351	1351	Enterococcus faecalis
653d7fca-9d2c-4aa5-97d2-77033d7ded45	1351	1351	Enterococcus faecalis
65fda207-1ba9-4dd1-8848-68cb1c3df1f4	1351	1351	Enterococcus faecalis
6a32a040-1c0f-46a6-b3d5-cb464335faaf	1351	1351	Enterococcus faecalis
6e91ad89-0f4f-4b56-9195-370d7c50f085	1351	1351	Enterococcus faecalis
726d0113-f394-449d-b99e-5e16f125bb9c	1351	1351	Enterococcus faecalis
732a560e-7b47-43ba-8e4e-fde44fdf4dc8	1351	1351	Enterococcus faecalis
79e03f9f-b6da-476e-9302-7bbc7473440f	1351	1351	Enterococcus faecalis
8b4ad99a-38e0-4310-b698-253f464d7e6c	1351	1351	Enterococcus faecalis
8b59162f-11ce-4d2c-b26e-fd54d406f820	1351	1351	Enterococcus faecalis
8d626277-b722-4cca-8259-dfbb4b94581c	1351	1351	Enterococcus faecalis
9665180e-4b9d-4130-ae10-156162169722	1351	1351	Enterococcus faecalis
9718cdea-b565-47a2-8fa0-ec060337ecce	1351	1351	Enterococcus faecalis
97523f01-4255-4439-b041-f54058699a8e	1351	1351	Enterococcus faecalis
98528d6c-2098-4a45-bfb0-14255595abd7	1351	1351	Enterococcus faecalis
98669a3f-1273-41eb-bbf0-3b26a485e4e6	1351	1351	Enterococcus faecalis
9a0a27da-e086-4588-a347-215655bf7053	1351	1351	Enterococcus faecalis
9d97456e-77b3-4275-8de9-b94679b4ddda	1351	1351	Enterococcus faecalis
9ebfee75-1837-4534-a58a-47fe85c1d491	1351	1351	Enterococcus faecalis
a265dc38-956d-4886-a93e-dfe91355af06	1351	1351	Enterococcus faecalis
a2d946cb-b10b-44ad-9748-308fa8ef9b59	1351	1351	Enterococcus faecalis
aca494e8-b278-4f71-a237-53e9af3ff618	1351	1351	Enterococcus faecalis
ad8cc21c-286a-4de1-8e3d-293aaee33f8a	1351	1351	Enterococcus faecalis
b2da51a2-f5a0-4ab9-ab6a-8c84e520cdaa	1351	1351	Enterococcus faecalis
ba57bbb1-1dda-43a7-9920-5900c5346f0e	1351	1351	Enterococcus faecalis
bd9c489a-3b09-46c9-b828-16a38dcc14e6	1351	1351	Enterococcus faecalis
be091e44-2acb-4a02-b569-a2045ce65ea4	1351	1351	Enterococcus faecalis
be8ebeab-1508-42cc-a8f3-13b8d43f09e4	1351	1351	Enterococcus faecalis
c36e8b4d-587d-45e1-8c14-f9f3d865d9b3	1351	1351	Enterococcus faecalis
c4189296-192c-4288-bfdc-707c7e4d6c4b	1351	1351	Enterococcus faecalis
c4cef6db-d4ae-4254-b599-5bfa0ce36993	1351	1351	Enterococcus faecalis
c9725995-4c37-43d4-954a-80133e57d7c5	1351	1351	Enterococcus faecalis
ce99c550-03f3-41b8-9043-dbc1be504eb7	186826	1351	Enterococcus faecalis
d6bed752-20bb-4cc7-b896-48dadd2f8b8b	1351	1351	Enterococcus faecalis
daefa14b-556b-4789-91bf-29945fd0ff97	1351	1351	Enterococcus faecalis
db479fec-f979-432b-9a1d-4fcd8229ec95	1351	1351	Enterococcus faecalis
ddaeaf60-2d35-41be-9539-232ac33228e9	1351	1351	Enterococcus faecalis
df0391b1-30df-43b1-b8c4-251006f7a2ae	1351	1351	Enterococcus faecalis
df55b511-ac97-406c-9956-32adbe414d05	1351	1351	Enterococcus faecalis
e0f60dad-e05b-4038-9a81-bc4a1e1af21e	1351	1351	Enterococcus faecalis
e5398e31-3cfb-49e9-8534-91a0fffd520b	1351	1351	Enterococcus faecalis
e98cd2c8-4b59-48c1-bcae-9e41a79dd79d	1351	1351	Enterococcus faecalis
ea4d5ae7-07ca-4fa9-b1be-4d6ca9332629	1351	1351	Enterococcus faecalis
eafd4381-009f-47bd-b214-890d66dd9617	1351	1351	Enterococcus faecalis
eb92df7a-11a6-43f9-8a14-e8a88edce4e7	1351	1351	Enterococcus faecalis
ecd28467-bde4-48ae-83c3-b4efc5cea199	1351	1351	Enterococcus faecalis
edec786a-dca8-4be2-9835-b2c94ee5c130	1351	1351	Enterococcus faecalis
ee04906b-cf1e-4212-ac67-07d0b75850ea	1351	1351	Enterococcus faecalis
fcc7c3ed-876e-49e7-8b56-588d2bfddfec	1351	1351	Enterococcus faecalis
fe4b25d3-fdfe-48e2-824e-31e745c3743d	1351	1351	Enterococcus faecalis
003b1d15-bbcb-41b6-afb7-28cd6b881985	1351	1351	Enterococcus faecalis
03cc36a2-69cf-4267-aef3-b6dce811fddb	1351	1351	Enterococcus faecalis
05142105-711c-47bb-aa8c-607c9ca01319	1351	1351	Enterococcus faecalis
07e71e6c-8831-45c5-a204-d4d816d362b4	1351	1351	Enterococcus faecalis
098764af-0fdd-4ced-8158-070ce5e3b7fa	1351	1351	Enterococcus faecalis
0bb30f74-1021-4016-9221-c38960254677	1351	1351	Enterococcus faecalis
0d86daee-4cf8-401d-ad4c-d21b8484d9d9	1351	1351	Enterococcus faecalis
0e3b2d6d-e3d4-45ed-8b11-ef0e79261a93	1351	1351	Enterococcus faecalis
0f9661fc-460b-4f77-a360-825a6f8542c5	1351	1351	Enterococcus faecalis
146d8a54-57d7-474f-85f9-6c56703c4253	1351	1351	Enterococcus faecalis
156b892f-73d7-4c7b-b097-a81e87183ad8	1351	1351	Enterococcus faecalis
1ab9ef59-a058-4421-b5de-8ec01b97916e	1351	1351	Enterococcus faecalis
1f9c6d4c-fd81-4f3e-a90a-84bbb74b4cb8	1351	1351	Enterococcus faecalis
23e524cf-3c9a-4583-a10f-ce158ceda83f	1351	1351	Enterococcus faecalis
25a29bf5-88fb-4ca7-a1bb-c4f836d0784f	1351	1351	Enterococcus faecalis
29520c37-e288-418e-9b50-11c6daeb4f67	1351	1351	Enterococcus faecalis
31050236-137c-4536-8747-608595d5e6f8	1351	1351	Enterococcus faecalis
3269195d-c64c-48ac-884d-1b8da0dcb193	1351	1351	Enterococcus faecalis
34cbcf3e-6bdb-47a9-b60e-bd23cc9b4582	1351	1351	Enterococcus faecalis
37786674-14ea-4e70-921a-2a6328efb506	1351	1351	Enterococcus faecalis
3b59f3a2-ff85-401c-beea-882c204ff851	1351	1351	Enterococcus faecalis
3f9d3685-f63d-469b-bc34-776caa77bb7b	1351	1351	Enterococcus faecalis
4438c07a-cd76-4c55-a4e0-e416c7ebb69e	1351	1351	Enterococcus faecalis
47c3ad14-5cf7-4ab1-b87a-1683d557cbe9	1351	1351	Enterococcus faecalis
4bdb3fb4-960c-430b-aab2-b3182c3ab260	1351	1351	Enterococcus faecalis
4dd5e1c0-fbb4-46ac-bc96-4f0eb19ddeb0	1351	1351	Enterococcus faecalis
4e72ff2e-7ebd-4e16-be5d-e320210ac771	1351	1351	Enterococcus faecalis
58181693-2a80-4b4a-a89d-17b84e7a3f08	1351	1351	Enterococcus faecalis
5d40e5eb-6950-4b77-89b1-071a7d06c962	1351	1351	Enterococcus faecalis
5fa230d2-31ad-4d56-8331-e5c8922604ea	1351	1351	Enterococcus faecalis
609b0ea4-0902-463f-b897-7988e6637c4b	1351	1351	Enterococcus faecalis
6dd10f55-6ebc-45fa-a2fd-5d74eee5ee2c	1351	1351	Enterococcus faecalis
777d9977-959f-4464-8352-c04dcfb820a8	1351	1351	Enterococcus faecalis
84135b37-6a03-4fe5-a72b-6c1c5ad38777	1351	1351	Enterococcus faecalis
878160cf-904a-4acf-a825-c007127bb9b0	1351	1351	Enterococcus faecalis
8d4476f8-e5b9-4366-b7e7-20b86dc4b3d3	1351	1351	Enterococcus faecalis
8d635fef-9889-4d4d-aaa7-fb82d56ba5eb	1351	1351	Enterococcus faecalis
8fa7439c-8463-49cd-9bae-a73920d6f28c	1351	1351	Enterococcus faecalis
971fbaee-357b-485a-9ff9-d6830532a289	1351	1351	Enterococcus faecalis
9a473da2-206b-447d-a60d-c7ea2ccac4ad	1351	1351	Enterococcus faecalis
9c8d4bbb-4713-4646-b688-9f5fb4f904ca	1351	1351	Enterococcus faecalis
9e3a1c19-1b55-4842-bba7-1a2be1351bda	1351	1351	Enterococcus faecalis
a7855b50-f2ff-4d50-abac-26bd84168120	1351	1351	Enterococcus faecalis
a9097b6a-f455-4e09-b454-8ea98bc840b2	1351	1351	Enterococcus faecalis
a99e903c-2653-421a-a76e-44a6e059bf10	1351	1351	Enterococcus faecalis
ac63a12a-ccbf-49d9-a86e-43e6edf9a3a6	1351	1351	Enterococcus faecalis
af224b5a-f43c-41ac-8a15-495a112dcff0	1351	1351	Enterococcus faecalis
b0391935-96a6-4baf-b0df-f6186aeab765	1351	1351	Enterococcus faecalis
b1dfc980-1440-4997-9fc8-76d41eddc72a	1351	1351	Enterococcus faecalis
b6d5d48a-dbec-4a56-8426-5230d97da6bd	1351	1351	Enterococcus faecalis
b8f8db9a-b7c0-4ed8-802b-0554cc023933	1351	1351	Enterococcus faecalis
bb714ea7-0e98-4dc9-9995-a1b2516471b5	1351	1351	Enterococcus faecalis
bee37dd5-d61b-44d3-b64e-be6ed151598a	1351	1351	Enterococcus faecalis
c110328d-2924-4bf1-83bd-1aee942f276c	1351	1351	Enterococcus faecalis
c4ee287b-a9b4-4369-b202-a9935ad7e891	1351	1351	Enterococcus faecalis
c542e219-fbe2-4b7d-b1ef-48eb81f23061	1351	1351	Enterococcus faecalis
d069bb4b-538f-4d5c-a12f-1ba61ae186c5	1351	1351	Enterococcus faecalis
d670bda9-3087-48ad-a08d-f9113b0b7754	1351	1351	Enterococcus faecalis
dd67924b-37ad-4477-910e-e0e5a8c09e86	1351	1351	Enterococcus faecalis
e1010bee-e62c-4add-8dd0-1dddf94db202	1351	1351	Enterococcus faecalis
e704ae80-09b2-4472-bf96-61df7ef4ed85	1351	1351	Enterococcus faecalis
e9db1246-36b8-4571-bc4d-ec2ae7c4a41e	1351	1351	Enterococcus faecalis
ea261f4f-d9f9-49fd-bd6a-83fb3c7d5d92	1351	1351	Enterococcus faecalis
eb45c01f-30e6-45d6-827e-e66024a593c1	1351	1351	Enterococcus faecalis
ebf91ed6-ed03-44e2-8334-898f726194bd	1351	1351	Enterococcus faecalis
f3752047-ec25-43a6-8ecd-6e7869a5df6c	1351	1351	Enterococcus faecalis
f4bc31bd-153a-4d20-9b27-291060e99e5d	1351	1351	Enterococcus faecalis
f4f69155-444c-47e5-a9f3-fdc85ce307b0	1351	1351	Enterococcus faecalis
f5acdb6f-fc0b-4cea-9332-ac3953580220	1351	1351	Enterococcus faecalis
f9b17147-6d1e-4d44-a536-12027182ac24	1351	1351	Enterococcus faecalis
fdd69096-67b8-4076-b252-7c789ab7e1f7	1351	1351	Enterococcus faecalis
05e91ac9-e683-4dec-b837-4fa2dc0c1132	1351	1351	Enterococcus faecalis
0f4ed43e-dfec-4d86-b61d-56b8eba2bba8	1351	1351	Enterococcus faecalis
1016d333-9fb5-493f-bd92-9ecf6257f32f	1351	1351	Enterococcus faecalis
1be5d4b1-12be-4035-b4ba-f93aef8f4f8d	1351	1351	Enterococcus faecalis
1d8b1c8e-bd4b-46e0-81bf-68efaf661aa8	1351	1351	Enterococcus faecalis
258f75ee-1565-4242-828f-51ad61a97b7b	1351	1351	Enterococcus faecalis
261119e2-c1a4-43aa-a21c-1d061228dce3	1351	1351	Enterococcus faecalis
2a142a79-4d99-479c-9ea3-3b468034bb43	1351	1351	Enterococcus faecalis
2ea99a69-d318-4dfd-9eb7-21d333ba0c64	1351	1351	Enterococcus faecalis
31f8b2ea-8b5b-443b-ad09-ba2737fafff0	1351	1351	Enterococcus faecalis
329ef86a-0f49-4d76-8f53-ded28c8e59c4	1351	1351	Enterococcus faecalis
33f21cac-e6c5-4d73-9c83-31e56bb33b39	1351	1351	Enterococcus faecalis
34e7ee38-f666-4ec3-bd2a-9c249ac4fe87	1351	1351	Enterococcus faecalis
466f8d7a-b118-4063-8691-f40e881462b3	1351	1351	Enterococcus faecalis
4c9427c2-d15e-40b2-806f-1b546e3ad349	1351	1351	Enterococcus faecalis
4d58b17d-0c78-4a29-ba41-390fa8728d4a	91061	1351	Enterococcus faecalis
516d54dd-549b-4084-8234-70ad5547cf2a	1351	1351	Enterococcus faecalis
5b43521c-4e3b-4156-85ca-64e06bda5032	1351	1351	Enterococcus faecalis
5c52b0be-27cc-4a12-84a6-e7c858538836	1351	1351	Enterococcus faecalis
636fdb87-0f68-457f-aab2-e8e943a9e080	1351	1351	Enterococcus faecalis
65f77b4b-c2b0-4533-a724-30dece7c4ca3	1351	1351	Enterococcus faecalis
66b90c50-4cfb-4f70-b2ac-c50f78fd3d94	1351	1351	Enterococcus faecalis
69945b68-5937-4f42-ab37-a1213eba21bd	1351	1351	Enterococcus faecalis
6b43121e-63ec-483f-a989-08cee2418eaf	1351	1351	Enterococcus faecalis
6fedefe9-2431-4fab-bce0-dfdbcf6ef7d3	1351	1351	Enterococcus faecalis
80fb41a2-784b-49a6-9124-eaeb0c2524fe	1351	1351	Enterococcus faecalis
821e7c88-200a-4f74-95c1-d0705fa19e0c	1351	1351	Enterococcus faecalis
847261a8-29e9-44dd-8d6d-50e15f630338	1351	1351	Enterococcus faecalis
8e4e927c-0c27-495b-9fac-f19e66d18435	1351	1351	Enterococcus faecalis
905e15d9-b100-40db-a7fe-4572f75a8a03	1351	1351	Enterococcus faecalis
9074509d-5f84-4e16-8537-033870ca251c	1351	1351	Enterococcus faecalis
916b9528-e6f7-433f-88a7-8dddc719a122	1351	1351	Enterococcus faecalis
91b275c9-8da0-4a84-83c7-34b3b9d68892	1351	1351	Enterococcus faecalis
9de71bb5-9af2-42ca-a910-bb1c51585566	1351	1351	Enterococcus faecalis
9f409626-bfde-4568-943a-366968c3feaf	1351	1351	Enterococcus faecalis
a6dada7e-b77c-4660-a08e-b5fa12791842	1351	1351	Enterococcus faecalis
af53756c-9a03-403f-a1a0-7f5ae61bee74	1351	1351	Enterococcus faecalis
bb16d262-fb03-4769-adcf-fe4abe885632	1351	1351	Enterococcus faecalis
bc305b8c-9bca-41fa-9797-a7d2bb0057d9	1351	1351	Enterococcus faecalis
c15a2730-bf6f-4c9c-b405-008b75c707c1	1351	1351	Enterococcus faecalis
ce245778-f6a6-4ee1-84bb-1f1b54975250	1351	1351	Enterococcus faecalis
cfc75e33-727b-4177-a0df-eca2462274ac	1351	1351	Enterococcus faecalis
d5485168-8044-4103-aa2d-594ffefbbd7a	1351	1351	Enterococcus faecalis
d7210e10-189b-4203-a625-7e0ed684b310	1351	1351	Enterococcus faecalis
dca78295-0ec1-495d-b44d-4cf2e9ec2dd7	1351	1351	Enterococcus faecalis
ddbdc776-0c21-4df5-ab4b-fba110041eca	1351	1351	Enterococcus faecalis
e19f1404-5a74-4a15-8f2e-125562ea237f	1351	1351	Enterococcus faecalis
e2270808-7610-4719-9737-96399c418cc2	1351	1351	Enterococcus faecalis
e39f3a0b-1973-4421-b59c-82aa86ed1bfa	1351	1351	Enterococcus faecalis
e72a4a48-233e-424b-bf6e-c87293e4d064	1351	1351	Enterococcus faecalis
e7412da4-3f5e-4b21-985c-dc0e710a4f0b	1351	1351	Enterococcus faecalis
e77400e7-fa7e-4341-ae4a-9481beb90735	1351	1351	Enterococcus faecalis
ec80d406-6ff7-494f-a0a8-60b8f76b8481	1351	1351	Enterococcus faecalis
eec1f670-dbb4-428c-8856-a9aaebdd248a	1351	1351	Enterococcus faecalis
f0edb046-c220-48a1-966f-1ec9434ddacf	1351	1351	Enterococcus faecalis
f4b6ab0b-9191-465c-b625-09020c9f7271	1351	1351	Enterococcus faecalis
f7c2eefd-9631-4963-9688-056dde40a410	1351	1351	Enterococcus faecalis
fb5e00f2-31d1-4d1c-aa4e-8c705694bcee	1351	1351	Enterococcus faecalis
feb45012-9ab0-4be3-a152-81972fae1730	1351	1351	Enterococcus faecalis
328ee825-b63b-4a5b-858d-6e4997816470	1353	1353	Enterococcus gallinarum
592483f9-2b77-45cf-baa3-9a074d26f827	91061	1354	Enterococcus hirae
ad570229-1652-4278-9d78-04eb6001c148	81852	1354	Enterococcus hirae
38d0eee8-c2cf-4a26-b789-50bc863ade07	768486	768486	Enterococcus hirae ATCC 9790
777dacfb-6e46-40f1-9531-271a0b9e2b26	1139996	1139996	Enterococcus saccharolyticus subsp. saccharolyticus ATCC 43076
eae50b09-9817-4a2a-9a9e-7f1d536568e6	2005703	2005703	Enterococcus wangshanyuanii
8bcd7a1a-0e20-46d2-8437-af796352d041	552	552	Erwinia amylovora
06a90c46-0c5f-47df-a761-cccad784f783	543	208962	Escherichia albertii
2b290a5d-b2f6-43f6-96b2-904b6da3cd35	543	208962	Escherichia albertii
8051fe47-bd03-4de4-8ecc-3f1e64791852	543	208962	Escherichia albertii
fefba687-e98c-47af-b645-88f5f3646cdc	562	562	Escherichia coli
0096d3bf-bd1f-4da4-9818-2fb7f542bd5a	543	585054	Escherichia fergusonii ATCC 35469
19c14d58-5108-4c81-aaed-ea34ae9cb967	543	585054	Escherichia fergusonii ATCC 35469
2112ed53-1b06-4789-b4f7-52835f1af751	543	585054	Escherichia fergusonii ATCC 35469
38cbfc02-a0d4-4c5a-95a5-68d9d2acd3d4	543	585054	Escherichia fergusonii ATCC 35469
571297cf-43f9-4920-b1e8-f20a37364ed8	543	585054	Escherichia fergusonii ATCC 35469
60ec9db2-4fff-4948-8312-26bd8392bb1f	543	585054	Escherichia fergusonii ATCC 35469
669f4a9b-47cb-47c9-9999-d93c5084c337	585054	585054	Escherichia fergusonii ATCC 35469
7c22a4d5-e463-47b8-a491-ba422327181c	543	585054	Escherichia fergusonii ATCC 35469
8dd0a4ee-a5ce-4da3-9470-d867fb32b3cc	543	585054	Escherichia fergusonii ATCC 35469
bc35eed7-7b13-4365-8a32-d9c34b8e0973	543	585054	Escherichia fergusonii ATCC 35469
c58f07e6-48c7-4b4c-92f5-7eff81ab13f2	543	585054	Escherichia fergusonii ATCC 35469
c97a4a21-22ba-4c90-a08b-28b5e4add376	543	585054	Escherichia fergusonii ATCC 35469
d1b8ca5c-f37c-41d4-b72d-45cd2d653e68	543	585054	Escherichia fergusonii ATCC 35469
eb497d05-78e3-49f0-896d-ca48e5f91757	543	585054	Escherichia fergusonii ATCC 35469
eb4e7be6-bc9c-4398-8274-a4e012f0f896	543	585054	Escherichia fergusonii ATCC 35469
ff9efc7e-82ed-4396-8cca-a771ce5765b0	543	585054	Escherichia fergusonii ATCC 35469
006cdbc1-9485-4753-ae95-9244ecdca783	543	585054	Escherichia fergusonii ATCC 35469
01afb209-a4a6-4be7-8763-aae28355f01c	543	585054	Escherichia fergusonii ATCC 35469
01b02264-2f5e-4858-a419-70c8d2bfc0b3	543	585054	Escherichia fergusonii ATCC 35469
0265af8b-f867-4411-a47f-069888660468	543	585054	Escherichia fergusonii ATCC 35469
0606bd7a-b3d3-4121-9b96-53f46665843e	585054	585054	Escherichia fergusonii ATCC 35469
10ed7d72-bca2-4f75-b0cd-3894d799d503	543	585054	Escherichia fergusonii ATCC 35469
1d650d83-7bfb-439d-a939-5172c93b2445	543	585054	Escherichia fergusonii ATCC 35469
3cd72210-101d-4c72-8482-f015b1a72e8c	543	585054	Escherichia fergusonii ATCC 35469
457bd5fe-d3d1-42b4-b51f-249417cd3363	543	585054	Escherichia fergusonii ATCC 35469
4f910f70-30bc-4d56-9e0c-34d07b78c1c0	543	585054	Escherichia fergusonii ATCC 35469
5fd2352c-3d6f-43cc-b0dd-caf8c9eb53d7	543	585054	Escherichia fergusonii ATCC 35469
6aa74480-0f71-4346-9bcb-44b2b20b3188	543	585054	Escherichia fergusonii ATCC 35469
78729da8-c57e-423a-b589-c99d94337585	543	585054	Escherichia fergusonii ATCC 35469
793cac10-906d-4e1d-ab7c-b905cb3227b7	543	585054	Escherichia fergusonii ATCC 35469
8ca87c59-16ab-4888-b266-758458800bb3	543	585054	Escherichia fergusonii ATCC 35469
9d873d73-c552-4ef6-8da9-67d18aeca11b	543	585054	Escherichia fergusonii ATCC 35469
ac304975-e4d3-4374-b4df-5ad45085089b	543	585054	Escherichia fergusonii ATCC 35469
b3f2d677-7cbc-4362-a184-10a5866289b2	543	585054	Escherichia fergusonii ATCC 35469
c782797f-c7a4-488e-9cb3-a577ec117d15	543	585054	Escherichia fergusonii ATCC 35469
cb59b48b-e4cc-4401-9f88-85cc1e5801a5	543	585054	Escherichia fergusonii ATCC 35469
d058d643-1945-46ea-aa17-6ec9cd6e4499	543	585054	Escherichia fergusonii ATCC 35469
d5a9a31e-f3b4-46f5-80d1-42828d6905ee	585054	585054	Escherichia fergusonii ATCC 35469
dd8e660c-6771-4141-b2b1-ac364f7c0d2c	543	585054	Escherichia fergusonii ATCC 35469
eada2c56-f253-4e62-aada-306483c990d7	543	585054	Escherichia fergusonii ATCC 35469
fbaa41e2-2e47-4c18-abf9-2e81970c5af4	543	585054	Escherichia fergusonii ATCC 35469
fcd7ce10-f48a-4d57-a3d8-1a8a430db995	543	585054	Escherichia fergusonii ATCC 35469
14ccfc47-2e71-41a1-832c-46d930c7e796	543	585054	Escherichia fergusonii ATCC 35469
1c04905f-c088-478b-9067-baa8f764f750	543	585054	Escherichia fergusonii ATCC 35469
25faf233-9432-4896-b3d0-19c033eb8d69	543	585054	Escherichia fergusonii ATCC 35469
29cf2c21-93ac-4edc-87ce-a6a8fec6f4df	543	585054	Escherichia fergusonii ATCC 35469
2c0c9636-13d7-42af-8fc2-8dffbcfa436f	543	585054	Escherichia fergusonii ATCC 35469
2efb7c50-63ca-43a2-8077-37ecd63d0df9	585054	585054	Escherichia fergusonii ATCC 35469
4a2b6651-60f9-48ee-a474-2bb280e573fa	543	585054	Escherichia fergusonii ATCC 35469
6be22001-5087-4da4-8f2c-3e247cdcdfff	543	585054	Escherichia fergusonii ATCC 35469
88bef9b9-e71a-4910-ba5d-c3c8cdd19907	543	585054	Escherichia fergusonii ATCC 35469
95022787-0ea0-40a7-96c2-067b314b03b6	543	585054	Escherichia fergusonii ATCC 35469
a9815481-68e9-4cb3-abe0-23a215049e31	543	585054	Escherichia fergusonii ATCC 35469
b33095fa-b2cc-4681-9c4e-06569f6ffb11	543	585054	Escherichia fergusonii ATCC 35469
b9dc51ef-87f8-4364-9fe7-f85c72c4170e	543	585054	Escherichia fergusonii ATCC 35469
c2478974-8a30-45e4-9a01-676c7c2db5e3	543	585054	Escherichia fergusonii ATCC 35469
d72aae46-c8d0-40af-8da1-8ba4ac791bf6	543	585054	Escherichia fergusonii ATCC 35469
dd3d8de6-81df-4595-9b7a-d4bd30ff0b4b	543	585054	Escherichia fergusonii ATCC 35469
feb7af77-32fd-489c-b002-fcebf5c69f42	543	585054	Escherichia fergusonii ATCC 35469
14d7f64e-195f-4bb4-be4c-6d7558abef08	543	1499973	Escherichia marmotae
37360fd9-136e-4286-a6be-dd502fb24e5b	543	1499973	Escherichia marmotae
5e2da718-3c55-4874-ae80-c6b4eff15bec	543	1499973	Escherichia marmotae
6d5a1234-9875-4b76-b802-5bedca2571c9	1499973	1499973	Escherichia marmotae
96ee5a20-6523-4dfe-8a7a-c537c3070b01	543	1499973	Escherichia marmotae
e8bff587-165f-4ac8-83b5-8fc71ff11423	543	1499973	Escherichia marmotae
2d0dff80-0a62-4ed7-9e38-b39bdd25844c	543	1499973	Escherichia marmotae
68a040dc-522c-4457-9459-3b7cda49e48b	543	1499973	Escherichia marmotae
9bec1d59-e15a-47b9-b626-7c71b6f2e331	543	1499973	Escherichia marmotae
c9a19962-73da-4b2d-9ea0-896b78ed28fc	543	1499973	Escherichia marmotae
7fab0a66-058f-41c1-a871-7962ae548bdf	543	1499973	Escherichia marmotae
9344bf16-1282-4c94-a801-674641f45aea	543	1499973	Escherichia marmotae
daf4bbf9-c0ce-4361-a7c3-954565c57a13	543	1499973	Escherichia marmotae
a1b13201-9669-4c0a-b79d-acf4da542e53	543	2047724	Franconibacter daqui
0a06939d-655f-4081-930a-af89a63a483d	31989	1465486	Frigidibacter albus
6c9e5909-66f0-4764-9268-a281a8d35b90	195105	195105	Haematobacter massiliensis
262add96-48a1-4805-8b9d-ad1c3f4527b9	195105	195105	Haematobacter massiliensis
f121f2e5-d31d-4ee8-9532-344979a0bd97	31989	195105	Haematobacter massiliensis
c1e7bd6e-1ed9-48f7-bab9-e9c3355bebba	31989	1382802	Halodurantibacterium flavum
c8c442bf-7550-4566-affa-c0e7df574e55	31989	1382802	Halodurantibacterium flavum
23d7a67c-3648-469a-9426-8a3bb698d1fe	86667	86667	Jeotgalibacillus marinus
5bf7ac22-a74a-4f37-b371-acaca9b12fff	543	497725	Kosakonia oryzae
51a7d08e-e62a-407e-81db-9d6547846d23	83683	83683	Lactobacillus amylolyticus
bea1c191-b361-470a-865c-d968490bd524	1603	1603	Lactobacillus amylophilus
002d6277-7df8-4d2e-96c9-95793dea65ad	1819254	1819254	Lactobacillus colini
f767315c-50bc-4063-8899-ffd48fcbe402	1819254	1819254	Lactobacillus colini
1d0f880e-32a0-480c-8ac6-36874643792a	1462575	1462575	Lactobacillus furfuricola
d0564c2b-d0aa-4f1e-9e27-28be02e456f8	52242	52242	Lactobacillus gallinarum
7ca6f3fb-8179-4106-950a-837d0a363d65	52242	52242	Lactobacillus gallinarum
02156137-f0dd-4e39-8719-f5baf0459b60	324831	324831	Lactobacillus gasseri ATCC 33323 = JCM 1131
0a0d3ced-8993-443c-8f18-25e8c66e8c2d	324831	324831	Lactobacillus gasseri ATCC 33323 = JCM 1131
0bc522e4-e251-45cc-9f0f-3c88a2fa7db8	324831	324831	Lactobacillus gasseri ATCC 33323 = JCM 1131
0cbac38a-76bf-4667-bd58-1f93b8381d10	324831	324831	Lactobacillus gasseri ATCC 33323 = JCM 1131
11415669-2c6a-477c-863f-6a721b48fa1e	324831	324831	Lactobacillus gasseri ATCC 33323 = JCM 1131
11c21312-f6f4-4837-be6e-3b9295766686	324831	324831	Lactobacillus gasseri ATCC 33323 = JCM 1131
151631c2-fda8-4f3e-b5a2-994378cd3a07	324831	324831	Lactobacillus gasseri ATCC 33323 = JCM 1131
161f88f0-003d-4fff-b2b2-de367a7d3b33	324831	324831	Lactobacillus gasseri ATCC 33323 = JCM 1131
179ddc74-95c5-4a62-b203-1abc8d7f03c1	324831	324831	Lactobacillus gasseri ATCC 33323 = JCM 1131
18e9a397-cfd5-418f-a366-015512ba9ef4	324831	324831	Lactobacillus gasseri ATCC 33323 = JCM 1131
1b473caa-e2d5-4005-83b0-49db3b238ea0	324831	324831	Lactobacillus gasseri ATCC 33323 = JCM 1131
1d172a62-0303-4c65-89df-c3f96a5ab9f3	324831	324831	Lactobacillus gasseri ATCC 33323 = JCM 1131
21b7e59b-796a-48a8-a8cc-4a8454bad22f	324831	324831	Lactobacillus gasseri ATCC 33323 = JCM 1131
24c98a8b-355e-46ea-94ae-34dd68542aa4	324831	324831	Lactobacillus gasseri ATCC 33323 = JCM 1131
264c8330-1415-4a22-810c-32ecad09dabb	324831	324831	Lactobacillus gasseri ATCC 33323 = JCM 1131
27fc65a6-70cf-40e8-b231-e8a4c7378cec	324831	324831	Lactobacillus gasseri ATCC 33323 = JCM 1131
2a2ca356-0e01-4a4d-842b-cb95da38d135	324831	324831	Lactobacillus gasseri ATCC 33323 = JCM 1131
2b4165e3-dae4-40cf-bcbe-61487192ce8e	324831	324831	Lactobacillus gasseri ATCC 33323 = JCM 1131
2c7c5553-ef69-4af5-a4f6-55a5ae6ddb2b	324831	324831	Lactobacillus gasseri ATCC 33323 = JCM 1131
32ff7f4b-e2b1-4775-ad45-38545d084de0	324831	324831	Lactobacillus gasseri ATCC 33323 = JCM 1131
361b95e0-8bb3-4d0f-aa34-51bccd95def8	324831	324831	Lactobacillus gasseri ATCC 33323 = JCM 1131
37a65ab1-e039-449d-a010-7da37f06b6f3	324831	324831	Lactobacillus gasseri ATCC 33323 = JCM 1131
389d62e1-2859-4563-b5ac-f474285951dd	324831	324831	Lactobacillus gasseri ATCC 33323 = JCM 1131
3c1055b0-f9ea-483b-ad4b-fd5374b386ec	324831	324831	Lactobacillus gasseri ATCC 33323 = JCM 1131
42140002-c73a-4c6e-9b3c-9bd0134c4d60	324831	324831	Lactobacillus gasseri ATCC 33323 = JCM 1131
426cabd9-bd02-4a85-bdf5-462a8e16d646	324831	324831	Lactobacillus gasseri ATCC 33323 = JCM 1131
431128f9-c5a1-4ff1-a1be-03d5307cc22b	324831	324831	Lactobacillus gasseri ATCC 33323 = JCM 1131
4ce8ac53-da9b-49d0-af0e-2eb9851125c5	324831	324831	Lactobacillus gasseri ATCC 33323 = JCM 1131
5299f33e-e7f8-4fc7-a960-d277e92d8f3c	324831	324831	Lactobacillus gasseri ATCC 33323 = JCM 1131
541cfc72-125b-47dd-9641-89faa5e6a793	324831	324831	Lactobacillus gasseri ATCC 33323 = JCM 1131
570de1e5-a9b7-45b1-984f-f14bc0f532d2	324831	324831	Lactobacillus gasseri ATCC 33323 = JCM 1131
57360e75-0e8a-48d7-b91b-0c9c5407c301	324831	324831	Lactobacillus gasseri ATCC 33323 = JCM 1131
582e95b2-5e8e-4973-93e1-01a8163d34a6	324831	324831	Lactobacillus gasseri ATCC 33323 = JCM 1131
5ae5de4d-9cb5-46b4-9bf4-3633ed86d1d4	324831	324831	Lactobacillus gasseri ATCC 33323 = JCM 1131
5d28559e-e20a-44ed-add5-21a1237f5001	324831	324831	Lactobacillus gasseri ATCC 33323 = JCM 1131
5ee475cc-5c94-40fc-9dc2-4ef0e81d3739	324831	324831	Lactobacillus gasseri ATCC 33323 = JCM 1131
5fc92c34-eecd-41c8-8fd3-96818a27f3c4	324831	324831	Lactobacillus gasseri ATCC 33323 = JCM 1131
63b5f7ba-b42b-419d-af14-e6dacda152eb	324831	324831	Lactobacillus gasseri ATCC 33323 = JCM 1131
683257fa-0ced-434e-83d7-b97aaea85c86	324831	324831	Lactobacillus gasseri ATCC 33323 = JCM 1131
690380a8-9175-459d-9e4a-bd62be4cd4a1	324831	324831	Lactobacillus gasseri ATCC 33323 = JCM 1131
6ed2e786-57d1-41ec-8404-64fd1525d177	324831	324831	Lactobacillus gasseri ATCC 33323 = JCM 1131
6f1f9efa-73fe-4765-9d16-65223f9e86a8	324831	324831	Lactobacillus gasseri ATCC 33323 = JCM 1131
73113130-9ac0-4b23-ae7c-1c8deb1b98ce	324831	324831	Lactobacillus gasseri ATCC 33323 = JCM 1131
7501da57-07a6-4591-a5be-933a12278f37	324831	324831	Lactobacillus gasseri ATCC 33323 = JCM 1131
75326cb1-db05-4400-ae9b-183d2079c8c3	324831	324831	Lactobacillus gasseri ATCC 33323 = JCM 1131
756fb153-59f3-48d0-8a18-0fb6dc5bb503	324831	324831	Lactobacillus gasseri ATCC 33323 = JCM 1131
75aad7b9-272e-4e5a-b8b4-0550b0c9ccad	324831	324831	Lactobacillus gasseri ATCC 33323 = JCM 1131
7abf31c2-0ec1-4ce8-8f2c-6f925817652a	324831	324831	Lactobacillus gasseri ATCC 33323 = JCM 1131
7ac0579d-553d-4e21-b3dd-1e6051c098cc	324831	324831	Lactobacillus gasseri ATCC 33323 = JCM 1131
7b50cbea-b2d0-4a97-a734-795d86785f34	324831	324831	Lactobacillus gasseri ATCC 33323 = JCM 1131
8127eb2d-447e-40cf-9e08-8c553f35dca5	324831	324831	Lactobacillus gasseri ATCC 33323 = JCM 1131
81ccfb5d-4ca1-4117-9b8f-81dbdda11fee	324831	324831	Lactobacillus gasseri ATCC 33323 = JCM 1131
8759845a-a578-4ce1-9916-5ab77ced412f	324831	324831	Lactobacillus gasseri ATCC 33323 = JCM 1131
88eee126-40f6-4a14-b826-e015421dc6df	324831	324831	Lactobacillus gasseri ATCC 33323 = JCM 1131
8b857702-4c04-4743-aa32-d2132a6ee006	324831	324831	Lactobacillus gasseri ATCC 33323 = JCM 1131
8c2bb6aa-b197-4b57-bcda-540e230796fa	324831	324831	Lactobacillus gasseri ATCC 33323 = JCM 1131
8cea84d6-aeec-48c1-92f3-775335067e53	324831	324831	Lactobacillus gasseri ATCC 33323 = JCM 1131
90fd9ef2-0259-49a6-adde-59aa77a64244	324831	324831	Lactobacillus gasseri ATCC 33323 = JCM 1131
91237575-fce6-49e8-9562-e21cce051df3	324831	324831	Lactobacillus gasseri ATCC 33323 = JCM 1131
91f83bfc-4e5c-45c3-9e7e-aaec522db362	324831	324831	Lactobacillus gasseri ATCC 33323 = JCM 1131
9359f990-39a4-43e7-9c33-ecdef8b230c1	324831	324831	Lactobacillus gasseri ATCC 33323 = JCM 1131
942f153c-d87a-4b61-b517-1fb018274b13	324831	324831	Lactobacillus gasseri ATCC 33323 = JCM 1131
98265d5a-d5e2-4164-b369-b40e393aaf7b	324831	324831	Lactobacillus gasseri ATCC 33323 = JCM 1131
9bb142b1-fca2-4dfb-aa7b-84da2c377e94	324831	324831	Lactobacillus gasseri ATCC 33323 = JCM 1131
9e97ced0-28e6-486b-86fb-54edc8a56a02	324831	324831	Lactobacillus gasseri ATCC 33323 = JCM 1131
9ff6e077-3f4f-4e5d-88c9-29abfc53bae3	324831	324831	Lactobacillus gasseri ATCC 33323 = JCM 1131
a0bc50e3-6d78-4eff-b6fb-a36f26defd5f	324831	324831	Lactobacillus gasseri ATCC 33323 = JCM 1131
a19c5d25-f241-4060-8e5d-3060e7630a80	324831	324831	Lactobacillus gasseri ATCC 33323 = JCM 1131
a27cf002-1793-4520-abf0-dc5846921b8a	324831	324831	Lactobacillus gasseri ATCC 33323 = JCM 1131
a6f32465-2319-496b-9e53-72eca950ff3b	324831	324831	Lactobacillus gasseri ATCC 33323 = JCM 1131
a7cadcf0-7b9e-42a8-876a-d53895e2dec3	324831	324831	Lactobacillus gasseri ATCC 33323 = JCM 1131
a81c4e7b-4170-4ad9-998b-59e529445c0d	324831	324831	Lactobacillus gasseri ATCC 33323 = JCM 1131
a8846424-a774-4a7d-804d-238a35ad70a8	324831	324831	Lactobacillus gasseri ATCC 33323 = JCM 1131
ad7fc473-f8a7-410a-a9e8-a85ceb580de7	324831	324831	Lactobacillus gasseri ATCC 33323 = JCM 1131
adf09726-80fa-4137-84c1-1b10efb120b0	324831	324831	Lactobacillus gasseri ATCC 33323 = JCM 1131
aef4a012-1577-47e8-b276-bc74e5d949dd	324831	324831	Lactobacillus gasseri ATCC 33323 = JCM 1131
af7ad7d0-ff0b-4f7d-a55a-93789f9a7c23	324831	324831	Lactobacillus gasseri ATCC 33323 = JCM 1131
b175ef52-da39-4870-8e49-a346afc514fc	324831	324831	Lactobacillus gasseri ATCC 33323 = JCM 1131
b1cba76a-b838-4f64-bcca-522e57e2c127	324831	324831	Lactobacillus gasseri ATCC 33323 = JCM 1131
b26652e2-058b-4ecf-926b-e51014cba40b	324831	324831	Lactobacillus gasseri ATCC 33323 = JCM 1131
b6a14050-8998-44ab-991e-22ac5d7001e3	324831	324831	Lactobacillus gasseri ATCC 33323 = JCM 1131
b79402fa-f940-461b-89da-cd066c0f2977	324831	324831	Lactobacillus gasseri ATCC 33323 = JCM 1131
bbbf37ae-a4dd-4cd7-8939-b99fb354b9dc	324831	324831	Lactobacillus gasseri ATCC 33323 = JCM 1131
bdd6a475-524e-46d3-829e-f42196dc60d3	324831	324831	Lactobacillus gasseri ATCC 33323 = JCM 1131
bec0c094-0476-4d77-a1b4-799ed82a38cb	324831	324831	Lactobacillus gasseri ATCC 33323 = JCM 1131
bf4ab58a-72bf-4e95-b674-2516aecf3fa9	324831	324831	Lactobacillus gasseri ATCC 33323 = JCM 1131
c27bd1e4-2cc4-45e8-91bf-b9193403168e	324831	324831	Lactobacillus gasseri ATCC 33323 = JCM 1131
c3b4f333-523d-4e83-8c32-c1b199e0a4a3	324831	324831	Lactobacillus gasseri ATCC 33323 = JCM 1131
c6e44c17-cd13-4cc4-a690-4441b5ee3fc3	324831	324831	Lactobacillus gasseri ATCC 33323 = JCM 1131
c7a5f744-4d2b-452b-b5b3-a8a3fd1ace3a	324831	324831	Lactobacillus gasseri ATCC 33323 = JCM 1131
cb3716f1-02e6-4495-b4ef-ce7eeecccdb4	324831	324831	Lactobacillus gasseri ATCC 33323 = JCM 1131
cbad3e5b-32f2-4df5-9efb-889633c33365	324831	324831	Lactobacillus gasseri ATCC 33323 = JCM 1131
ce028ce1-8e05-4d80-805e-da80eaef49b0	324831	324831	Lactobacillus gasseri ATCC 33323 = JCM 1131
cf03955e-4add-46e1-9a44-7081f9f0eb53	324831	324831	Lactobacillus gasseri ATCC 33323 = JCM 1131
d223f628-32cf-4b5f-9d52-71535fb7954a	324831	324831	Lactobacillus gasseri ATCC 33323 = JCM 1131
d6491843-aa25-4603-a0b8-09d2656f312c	324831	324831	Lactobacillus gasseri ATCC 33323 = JCM 1131
d6b53989-82ee-4415-8384-2fbce482d38b	324831	324831	Lactobacillus gasseri ATCC 33323 = JCM 1131
d80e1310-96b9-4f1e-b829-0f44d7529d54	324831	324831	Lactobacillus gasseri ATCC 33323 = JCM 1131
d8752d0d-b73a-4e7f-b272-5a62c9d1830a	324831	324831	Lactobacillus gasseri ATCC 33323 = JCM 1131
d9766005-0574-4cdf-9756-a41ac5c61c09	324831	324831	Lactobacillus gasseri ATCC 33323 = JCM 1131
db61df3b-7c6a-48c5-8829-a38c10bd764a	324831	324831	Lactobacillus gasseri ATCC 33323 = JCM 1131
dd3dc967-0983-49ee-aa60-103f587210db	324831	324831	Lactobacillus gasseri ATCC 33323 = JCM 1131
ddb7bb87-57c2-439c-8f94-ed4050f8629e	324831	324831	Lactobacillus gasseri ATCC 33323 = JCM 1131
de2ed4ab-f676-46ad-bf0b-484e64ca8d42	324831	324831	Lactobacillus gasseri ATCC 33323 = JCM 1131
e034ac50-e2e0-47fc-8ebd-6984a3ed6a5a	324831	324831	Lactobacillus gasseri ATCC 33323 = JCM 1131
e4bd5c0f-06b2-43c1-8d1a-484c76d59a0e	324831	324831	Lactobacillus gasseri ATCC 33323 = JCM 1131
ec1b358b-ef1a-44ca-bb15-fa68124d170e	324831	324831	Lactobacillus gasseri ATCC 33323 = JCM 1131
ec4274e8-edc3-4f6d-9ee3-6a211f66a857	324831	324831	Lactobacillus gasseri ATCC 33323 = JCM 1131
f2466137-53e2-47ab-adba-f299d806bc3b	324831	324831	Lactobacillus gasseri ATCC 33323 = JCM 1131
f252d5fb-4891-49a7-8291-7fe1eba46ef7	324831	324831	Lactobacillus gasseri ATCC 33323 = JCM 1131
f256d475-8417-4373-bca4-621e16f5d2df	324831	324831	Lactobacillus gasseri ATCC 33323 = JCM 1131
f61bcf7f-7656-42d4-b0b7-64c7a7e197f5	324831	324831	Lactobacillus gasseri ATCC 33323 = JCM 1131
fa7d4bbc-9333-48b4-b859-c321fe422a2b	324831	324831	Lactobacillus gasseri ATCC 33323 = JCM 1131
fc40b73b-d8bd-4864-a30e-e168258f5d96	324831	324831	Lactobacillus gasseri ATCC 33323 = JCM 1131
01f0392b-ceec-4e45-b069-1be53c26ec8d	324831	324831	Lactobacillus gasseri ATCC 33323 = JCM 1131
0296f015-cc69-4e45-b56f-3cbd7c8284d1	324831	324831	Lactobacillus gasseri ATCC 33323 = JCM 1131
03baed4d-ab2f-45dc-b686-adf450dc0b22	324831	324831	Lactobacillus gasseri ATCC 33323 = JCM 1131
03f5c36c-9d60-4a42-8177-dc2b6bddc0b6	324831	324831	Lactobacillus gasseri ATCC 33323 = JCM 1131
05ae6d9e-5c73-4fd9-ab9f-49b0909d65fd	324831	324831	Lactobacillus gasseri ATCC 33323 = JCM 1131
0683ecd5-c30c-4d60-87c1-3c5ecdebfc87	324831	324831	Lactobacillus gasseri ATCC 33323 = JCM 1131
08e03306-ddef-46e9-a3d2-b92ef7e243c3	324831	324831	Lactobacillus gasseri ATCC 33323 = JCM 1131
0b2fb0d8-009b-4722-8e97-9a160952c6aa	324831	324831	Lactobacillus gasseri ATCC 33323 = JCM 1131
0c230cb0-47e9-42b0-8309-c63c99fb71e1	324831	324831	Lactobacillus gasseri ATCC 33323 = JCM 1131
0f1f76bc-2eb5-43eb-9f09-1b87864e057f	324831	324831	Lactobacillus gasseri ATCC 33323 = JCM 1131
10932a87-d1e5-4b0e-bacf-c4db17c3f90a	324831	324831	Lactobacillus gasseri ATCC 33323 = JCM 1131
117b565a-50ae-4e7c-b711-823de7777f0c	324831	324831	Lactobacillus gasseri ATCC 33323 = JCM 1131
1199e972-4eba-4c2f-8dae-61bb944f1383	324831	324831	Lactobacillus gasseri ATCC 33323 = JCM 1131
12e84a3e-040e-4ab9-9f0a-064c265fdd10	324831	324831	Lactobacillus gasseri ATCC 33323 = JCM 1131
15064c08-7b95-4bb7-990b-42358151a897	324831	324831	Lactobacillus gasseri ATCC 33323 = JCM 1131
16cff912-a794-4d68-a230-5c9956f63935	324831	324831	Lactobacillus gasseri ATCC 33323 = JCM 1131
1baa098a-b387-4865-a1bd-ff0f70907c62	324831	324831	Lactobacillus gasseri ATCC 33323 = JCM 1131
1de72480-87b6-439b-8fbd-7e13a748276b	324831	324831	Lactobacillus gasseri ATCC 33323 = JCM 1131
1e012675-02df-4178-9a87-ee351cb907d3	324831	324831	Lactobacillus gasseri ATCC 33323 = JCM 1131
26354b54-39e5-45b3-a5e2-9a3ceda638d2	324831	324831	Lactobacillus gasseri ATCC 33323 = JCM 1131
27920d8f-8ec6-4d04-8316-3213fb54eef7	324831	324831	Lactobacillus gasseri ATCC 33323 = JCM 1131
2e32a7e2-e734-4436-bac5-8249bc75beba	324831	324831	Lactobacillus gasseri ATCC 33323 = JCM 1131
30322683-c280-4db1-854e-9b156e2db9b0	324831	324831	Lactobacillus gasseri ATCC 33323 = JCM 1131
3152e397-9239-489d-b3ae-6be0f8db2137	324831	324831	Lactobacillus gasseri ATCC 33323 = JCM 1131
32ef8fab-0e96-40d3-be00-e6bd8701188c	324831	324831	Lactobacillus gasseri ATCC 33323 = JCM 1131
341a8aad-a939-4204-aed8-bfbd7acf208a	324831	324831	Lactobacillus gasseri ATCC 33323 = JCM 1131
35a88ebe-1a9b-4071-8834-0a40a14718be	324831	324831	Lactobacillus gasseri ATCC 33323 = JCM 1131
3c3329e0-b6c2-40f6-9a6c-5d05b0d7f5ac	324831	324831	Lactobacillus gasseri ATCC 33323 = JCM 1131
3ec61dc2-a51f-451c-a9fb-52f6af9e1cb3	324831	324831	Lactobacillus gasseri ATCC 33323 = JCM 1131
3f0347fb-5cf9-4b88-8855-182c9e624543	324831	324831	Lactobacillus gasseri ATCC 33323 = JCM 1131
44221dfb-56ba-487f-9841-abc5c3da84eb	324831	324831	Lactobacillus gasseri ATCC 33323 = JCM 1131
4438bd4b-c0db-4cdf-9a19-c8bb0e38cdbd	324831	324831	Lactobacillus gasseri ATCC 33323 = JCM 1131
48183692-7097-4d85-95cc-340b704c86e4	324831	324831	Lactobacillus gasseri ATCC 33323 = JCM 1131
4e0a51eb-95ca-4b09-a991-1201dea92593	324831	324831	Lactobacillus gasseri ATCC 33323 = JCM 1131
4e6c220b-c9e1-41d1-b0cc-f1c910287946	324831	324831	Lactobacillus gasseri ATCC 33323 = JCM 1131
503678b3-b170-407c-aa94-367d8de6ab98	324831	324831	Lactobacillus gasseri ATCC 33323 = JCM 1131
507bd0b5-50ef-42cc-af89-a6360084c41a	324831	324831	Lactobacillus gasseri ATCC 33323 = JCM 1131
50ad683d-b38a-422d-9c08-fce2f29235a9	324831	324831	Lactobacillus gasseri ATCC 33323 = JCM 1131
51d3bdf9-697b-40ed-a5ec-7d2765e2541d	324831	324831	Lactobacillus gasseri ATCC 33323 = JCM 1131
5320b6fd-eae0-4227-8d80-7bdc126eb18d	324831	324831	Lactobacillus gasseri ATCC 33323 = JCM 1131
54064c9a-67ca-4c88-8406-e8cdebc15769	324831	324831	Lactobacillus gasseri ATCC 33323 = JCM 1131
55db9744-84d9-43bc-9b2d-6f107e79dfcd	324831	324831	Lactobacillus gasseri ATCC 33323 = JCM 1131
56d45a2c-adb2-48be-800e-541bd2b32670	324831	324831	Lactobacillus gasseri ATCC 33323 = JCM 1131
5f0c7878-7e77-4488-ab89-f928f080e5fb	324831	324831	Lactobacillus gasseri ATCC 33323 = JCM 1131
6872b34c-23de-4199-8411-9b310015691d	324831	324831	Lactobacillus gasseri ATCC 33323 = JCM 1131
6b399a22-fe44-4f69-bd6b-aff4906d9537	324831	324831	Lactobacillus gasseri ATCC 33323 = JCM 1131
6eb58bf7-d2e5-4b68-8355-899bca623836	324831	324831	Lactobacillus gasseri ATCC 33323 = JCM 1131
73bd92a7-9b6d-4369-b6fe-4bcd57817530	324831	324831	Lactobacillus gasseri ATCC 33323 = JCM 1131
74a29693-e0f9-4791-b33e-2da99ee020a8	324831	324831	Lactobacillus gasseri ATCC 33323 = JCM 1131
754425e8-9ad3-497a-bb10-116b853065b1	324831	324831	Lactobacillus gasseri ATCC 33323 = JCM 1131
7788bcc6-5afd-456a-ab5f-e1b9b992b965	324831	324831	Lactobacillus gasseri ATCC 33323 = JCM 1131
78e435b2-8448-4271-8bb3-2e92cfee2c03	324831	324831	Lactobacillus gasseri ATCC 33323 = JCM 1131
79f86501-9fb9-4268-af25-003db7de155d	324831	324831	Lactobacillus gasseri ATCC 33323 = JCM 1131
7b2a3a79-54f2-4fe5-b70d-7c97827abe44	324831	324831	Lactobacillus gasseri ATCC 33323 = JCM 1131
7b601c21-9e77-447d-9fcc-0e72364f3c57	324831	324831	Lactobacillus gasseri ATCC 33323 = JCM 1131
7bd0f155-37a7-4b83-b8ae-1b18418de27f	324831	324831	Lactobacillus gasseri ATCC 33323 = JCM 1131
7bffee57-cf1e-4c6a-a054-fe412b52f036	324831	324831	Lactobacillus gasseri ATCC 33323 = JCM 1131
7deb2d34-47a7-4c13-b0ec-15cfed1ba8a7	324831	324831	Lactobacillus gasseri ATCC 33323 = JCM 1131
7debe01e-ced4-4414-b4a7-0d0da21feb61	324831	324831	Lactobacillus gasseri ATCC 33323 = JCM 1131
7ee7c6fd-7411-40d7-a5b1-395cd962efc9	324831	324831	Lactobacillus gasseri ATCC 33323 = JCM 1131
863fbcdb-0f37-4f18-9019-4c11e5ba5d97	324831	324831	Lactobacillus gasseri ATCC 33323 = JCM 1131
8c0752cb-c2dd-46b0-957e-3947f98b586e	324831	324831	Lactobacillus gasseri ATCC 33323 = JCM 1131
90315f94-d312-4895-b5a7-86e6ec59611d	324831	324831	Lactobacillus gasseri ATCC 33323 = JCM 1131
93269b7c-c53d-4ef8-b722-d3b39f9fb267	324831	324831	Lactobacillus gasseri ATCC 33323 = JCM 1131
94d477d3-464a-4bb0-b561-f3c3e7be2a6a	324831	324831	Lactobacillus gasseri ATCC 33323 = JCM 1131
94d7417d-00ac-40ba-b563-471a6e1c62c8	324831	324831	Lactobacillus gasseri ATCC 33323 = JCM 1131
94dec3c0-3186-4a86-bb15-20a7825f50e0	324831	324831	Lactobacillus gasseri ATCC 33323 = JCM 1131
94f676e5-6b80-4832-9f1b-acc52bdf7631	324831	324831	Lactobacillus gasseri ATCC 33323 = JCM 1131
99bb4bdd-81ff-4859-b081-b631fcd81e19	324831	324831	Lactobacillus gasseri ATCC 33323 = JCM 1131
9b874143-aeeb-4454-8c13-962c13cff87f	324831	324831	Lactobacillus gasseri ATCC 33323 = JCM 1131
9c110b89-6d0c-4ea0-aa50-6ce303340cf0	324831	324831	Lactobacillus gasseri ATCC 33323 = JCM 1131
a6252716-3900-4f6b-ac7c-cc67eed0c74b	324831	324831	Lactobacillus gasseri ATCC 33323 = JCM 1131
a7c1d943-8edd-462d-b161-f0cdf3e058dd	324831	324831	Lactobacillus gasseri ATCC 33323 = JCM 1131
aafe770c-5a83-4ba9-82b5-7bb1f8ced881	324831	324831	Lactobacillus gasseri ATCC 33323 = JCM 1131
ad1209e3-2a89-4312-9ffb-7254aab53827	324831	324831	Lactobacillus gasseri ATCC 33323 = JCM 1131
adc3fde1-11c2-4e20-bf81-263b98ff453d	324831	324831	Lactobacillus gasseri ATCC 33323 = JCM 1131
ae0fabc2-47d1-4717-8ee5-95d61a8511f0	324831	324831	Lactobacillus gasseri ATCC 33323 = JCM 1131
b3e7518d-0540-4ca1-a5a9-c39f7ccac252	324831	324831	Lactobacillus gasseri ATCC 33323 = JCM 1131
b490feef-cca1-4bf7-8874-b87bfd8bb380	324831	324831	Lactobacillus gasseri ATCC 33323 = JCM 1131
b7671085-0194-4abd-8a23-2fe99ae5c987	324831	324831	Lactobacillus gasseri ATCC 33323 = JCM 1131
b80c9fd7-94e5-4e6f-98fa-3724cba6284f	324831	324831	Lactobacillus gasseri ATCC 33323 = JCM 1131
b8a41647-136f-4ab4-ad90-6e1bb97d6013	324831	324831	Lactobacillus gasseri ATCC 33323 = JCM 1131
ba16ff7c-2398-4872-b039-5b5ac8edcbef	324831	324831	Lactobacillus gasseri ATCC 33323 = JCM 1131
bcb67a1f-f1b4-4568-8f63-6b7488ea4591	324831	324831	Lactobacillus gasseri ATCC 33323 = JCM 1131
bd41f3ce-7170-4219-ac7d-10ff5f54685a	324831	324831	Lactobacillus gasseri ATCC 33323 = JCM 1131
befab448-ce48-4c92-ba01-27b3fbf3cf65	324831	324831	Lactobacillus gasseri ATCC 33323 = JCM 1131
c3aef3c0-4110-4fd5-8ee0-8f831fc98569	324831	324831	Lactobacillus gasseri ATCC 33323 = JCM 1131
c55598ee-4968-4619-a9b0-ea94169a3ee1	324831	324831	Lactobacillus gasseri ATCC 33323 = JCM 1131
c887e93e-8926-4835-8c48-3ef9e7e5d14b	324831	324831	Lactobacillus gasseri ATCC 33323 = JCM 1131
ca27c012-d895-4ae9-bd72-def1fc384f93	324831	324831	Lactobacillus gasseri ATCC 33323 = JCM 1131
cc4dd9e0-a74c-418a-8140-010542133a80	324831	324831	Lactobacillus gasseri ATCC 33323 = JCM 1131
d146f701-e2ba-4146-8fa8-01e169a60822	324831	324831	Lactobacillus gasseri ATCC 33323 = JCM 1131
d47b9059-6bc1-44fd-afec-800083507dd1	324831	324831	Lactobacillus gasseri ATCC 33323 = JCM 1131
d4d7aabe-d126-423c-aeb7-a2d0858d3e7f	324831	324831	Lactobacillus gasseri ATCC 33323 = JCM 1131
d61847d1-18c2-4c19-b081-a93e9e2ffdf3	324831	324831	Lactobacillus gasseri ATCC 33323 = JCM 1131
d7f2d1e8-a58f-4ab5-9b68-5ceb525187e4	324831	324831	Lactobacillus gasseri ATCC 33323 = JCM 1131
e05c1c4b-28c9-45d6-ac71-b83b6c129595	324831	324831	Lactobacillus gasseri ATCC 33323 = JCM 1131
e0b7f2e9-a223-49af-932d-c393b7725400	324831	324831	Lactobacillus gasseri ATCC 33323 = JCM 1131
e1493b17-f237-44c7-b132-d11683d8b33b	324831	324831	Lactobacillus gasseri ATCC 33323 = JCM 1131
e775942a-d26c-4a0e-96d0-9a953d0764e5	324831	324831	Lactobacillus gasseri ATCC 33323 = JCM 1131
e88d6a66-e80b-4526-87a7-49a8c5da62c9	324831	324831	Lactobacillus gasseri ATCC 33323 = JCM 1131
ed833d3f-2ff8-4dbf-b777-ce29ed7eb40e	324831	324831	Lactobacillus gasseri ATCC 33323 = JCM 1131
f19d471e-6da5-4d51-9d47-88f87df59ed2	324831	324831	Lactobacillus gasseri ATCC 33323 = JCM 1131
f482e236-4a5a-417d-8ea4-a2a5af913d0d	324831	324831	Lactobacillus gasseri ATCC 33323 = JCM 1131
f5e43749-e9aa-4422-9b6b-b4b58d40174b	324831	324831	Lactobacillus gasseri ATCC 33323 = JCM 1131
f8de4909-718e-4250-87bb-cf157ec1386b	324831	324831	Lactobacillus gasseri ATCC 33323 = JCM 1131
fadfa960-d6c5-4893-a92a-70d71e9bbd84	324831	324831	Lactobacillus gasseri ATCC 33323 = JCM 1131
fc3dfd9f-233d-41ad-8677-10d2c06e20b6	324831	324831	Lactobacillus gasseri ATCC 33323 = JCM 1131
fdc2afa6-00fb-4602-8f8e-d9043369b798	324831	324831	Lactobacillus gasseri ATCC 33323 = JCM 1131
00c8a77f-afbe-4005-b13a-a722c1b04f6c	324831	324831	Lactobacillus gasseri ATCC 33323 = JCM 1131
01004342-ac62-4990-aacd-65704fff9e98	324831	324831	Lactobacillus gasseri ATCC 33323 = JCM 1131
05766949-2078-4a99-9e5c-8080a0e45345	324831	324831	Lactobacillus gasseri ATCC 33323 = JCM 1131
07325494-c33e-4f2c-a86c-abda14cc5db6	324831	324831	Lactobacillus gasseri ATCC 33323 = JCM 1131
0ca15e00-3daa-4d5c-9a4e-262b8f312c87	324831	324831	Lactobacillus gasseri ATCC 33323 = JCM 1131
0dcd514b-1dbd-4d2c-961c-9ed16ecb3e7b	324831	324831	Lactobacillus gasseri ATCC 33323 = JCM 1131
10128866-3b06-4657-9d11-ed56a9f59cf3	324831	324831	Lactobacillus gasseri ATCC 33323 = JCM 1131
11f3fbe8-b1eb-4c4f-a111-b02a5a4190c3	324831	324831	Lactobacillus gasseri ATCC 33323 = JCM 1131
15360dfd-0462-40c8-ba38-d12113684696	324831	324831	Lactobacillus gasseri ATCC 33323 = JCM 1131
15984755-a2b8-4120-ad2f-a41248d3bbcb	324831	324831	Lactobacillus gasseri ATCC 33323 = JCM 1131
15d27288-e3a5-4d64-a3af-4a52873af904	324831	324831	Lactobacillus gasseri ATCC 33323 = JCM 1131
182177a5-520b-471d-95bd-361bebcff2ab	324831	324831	Lactobacillus gasseri ATCC 33323 = JCM 1131
188efea6-b3e0-4cfe-b82a-f3c7eafc40d5	324831	324831	Lactobacillus gasseri ATCC 33323 = JCM 1131
1a68377d-bcc2-4467-ab6c-0419b8821324	324831	324831	Lactobacillus gasseri ATCC 33323 = JCM 1131
1c5070ad-b683-4d38-a7e5-feb5ef1719dd	324831	324831	Lactobacillus gasseri ATCC 33323 = JCM 1131
202bc868-d40a-43f7-b12a-c28b2b96b26c	324831	324831	Lactobacillus gasseri ATCC 33323 = JCM 1131
20e6849f-cb99-4cec-af36-c77aa9f6bc70	324831	324831	Lactobacillus gasseri ATCC 33323 = JCM 1131
237c3af4-1a11-47f2-acdb-8329af74f16b	324831	324831	Lactobacillus gasseri ATCC 33323 = JCM 1131
294c18c0-d4b6-4a27-9178-22573471303b	324831	324831	Lactobacillus gasseri ATCC 33323 = JCM 1131
2bf9f358-e38a-42c9-90e6-005cf83837f1	324831	324831	Lactobacillus gasseri ATCC 33323 = JCM 1131
2e59d6e9-7ef5-4627-a9c2-b35f24bed5e3	324831	324831	Lactobacillus gasseri ATCC 33323 = JCM 1131
30a2d31a-970f-497b-9f63-dfb8f938fff3	324831	324831	Lactobacillus gasseri ATCC 33323 = JCM 1131
34e55668-40d3-42b4-835f-b80b23760ed4	324831	324831	Lactobacillus gasseri ATCC 33323 = JCM 1131
350f172f-eca2-4256-872c-1a5efbd0a92e	324831	324831	Lactobacillus gasseri ATCC 33323 = JCM 1131
36ded549-ad26-4d55-8024-96f0df962ca7	324831	324831	Lactobacillus gasseri ATCC 33323 = JCM 1131
3b5f37d5-893a-4266-ac8b-5bb04a36359a	324831	324831	Lactobacillus gasseri ATCC 33323 = JCM 1131
3bb2c1d3-cb29-4b6b-bf71-f13bad4faba4	324831	324831	Lactobacillus gasseri ATCC 33323 = JCM 1131
412953b5-b5e8-4e34-a6d9-d2424d55a286	324831	324831	Lactobacillus gasseri ATCC 33323 = JCM 1131
45c9e0de-f5ac-4b36-a7d5-d9844c9701d9	324831	324831	Lactobacillus gasseri ATCC 33323 = JCM 1131
463a33dd-90a5-493c-912f-41f73dc232a4	324831	324831	Lactobacillus gasseri ATCC 33323 = JCM 1131
469d310e-4ee4-42ce-8569-10ff53d92146	324831	324831	Lactobacillus gasseri ATCC 33323 = JCM 1131
48421d75-fa89-4ef5-bcf7-432d387ac3f3	324831	324831	Lactobacillus gasseri ATCC 33323 = JCM 1131
48c8bdc4-3c5f-4a33-a263-31fc48099ee7	324831	324831	Lactobacillus gasseri ATCC 33323 = JCM 1131
49503513-7109-40c9-8710-d2bcc360f6a7	324831	324831	Lactobacillus gasseri ATCC 33323 = JCM 1131
4cb59057-5485-4040-b704-89d18d4bca8a	324831	324831	Lactobacillus gasseri ATCC 33323 = JCM 1131
5116e690-3c87-49c0-8914-64dd7f1d677d	324831	324831	Lactobacillus gasseri ATCC 33323 = JCM 1131
53ab4b49-f2f1-449e-8ab2-9ff5dfb74807	324831	324831	Lactobacillus gasseri ATCC 33323 = JCM 1131
548e4d88-8bec-45a3-b571-15cb636a29bc	324831	324831	Lactobacillus gasseri ATCC 33323 = JCM 1131
55349b2a-4a6d-47c0-a727-16fd615a7766	324831	324831	Lactobacillus gasseri ATCC 33323 = JCM 1131
56f14df5-4ce4-4a00-a0c7-8dc2c1826616	324831	324831	Lactobacillus gasseri ATCC 33323 = JCM 1131
57161f2f-15f7-41e6-8778-0afb4dc23a02	324831	324831	Lactobacillus gasseri ATCC 33323 = JCM 1131
5a0ea24d-3b66-43e3-ba03-da2bc0b821be	324831	324831	Lactobacillus gasseri ATCC 33323 = JCM 1131
5ad4e79e-f852-49a8-b182-bb6172ccaa7b	324831	324831	Lactobacillus gasseri ATCC 33323 = JCM 1131
5bd88e19-bdfa-4b15-a1b4-5f1bcb28c8ae	324831	324831	Lactobacillus gasseri ATCC 33323 = JCM 1131
5f01bba7-efaa-4e88-8b6a-2718fc432c9d	324831	324831	Lactobacillus gasseri ATCC 33323 = JCM 1131
607ad59f-2f8c-4501-b61e-8249f80202ce	324831	324831	Lactobacillus gasseri ATCC 33323 = JCM 1131
67a3d4a0-468b-4ccb-856b-05885941880b	324831	324831	Lactobacillus gasseri ATCC 33323 = JCM 1131
680876d8-aad0-408c-9db0-2cb1526d4ebf	324831	324831	Lactobacillus gasseri ATCC 33323 = JCM 1131
6bb3df13-0a8f-4b33-97b5-4d943b956982	324831	324831	Lactobacillus gasseri ATCC 33323 = JCM 1131
6f8315df-8a13-4909-98ab-ef5c18e596c8	324831	324831	Lactobacillus gasseri ATCC 33323 = JCM 1131
78344e29-842f-4a3d-bc9c-9ec528d201b3	324831	324831	Lactobacillus gasseri ATCC 33323 = JCM 1131
7ec5286a-2f64-4b41-b587-784b6023772e	324831	324831	Lactobacillus gasseri ATCC 33323 = JCM 1131
803968c4-841c-4c1c-bd1f-7c4d03fd71a2	324831	324831	Lactobacillus gasseri ATCC 33323 = JCM 1131
80c3e6c7-997b-48b1-bb74-08e4009c4497	324831	324831	Lactobacillus gasseri ATCC 33323 = JCM 1131
8141f57a-3ec7-4868-a33b-8e4c58c33cd3	324831	324831	Lactobacillus gasseri ATCC 33323 = JCM 1131
8255ceb5-9648-4e18-b866-b626b85af82e	324831	324831	Lactobacillus gasseri ATCC 33323 = JCM 1131
8307775d-2f2a-4b42-a452-b9cb3368eb88	324831	324831	Lactobacillus gasseri ATCC 33323 = JCM 1131
8363f09a-7a48-471b-b30a-fd85b30506a8	324831	324831	Lactobacillus gasseri ATCC 33323 = JCM 1131
871ed467-b337-4be0-bac2-d29a14bb93fc	324831	324831	Lactobacillus gasseri ATCC 33323 = JCM 1131
894f7aa7-d1e7-471d-948d-b92d3f29b397	324831	324831	Lactobacillus gasseri ATCC 33323 = JCM 1131
8a4f0ce1-3f3d-495d-8207-1c02cc571953	324831	324831	Lactobacillus gasseri ATCC 33323 = JCM 1131
8c20e18e-7ade-462f-8751-2f1f10c69eb7	324831	324831	Lactobacillus gasseri ATCC 33323 = JCM 1131
9420ab56-c9ef-4ac8-a2dd-d0ea79eca17c	324831	324831	Lactobacillus gasseri ATCC 33323 = JCM 1131
95852759-9b3f-4a85-a1e6-ac7e8b172427	324831	324831	Lactobacillus gasseri ATCC 33323 = JCM 1131
95fbabb8-e049-4aea-a3ec-e93823b963c8	324831	324831	Lactobacillus gasseri ATCC 33323 = JCM 1131
968c9988-8d13-45c6-9b05-17b120592d02	324831	324831	Lactobacillus gasseri ATCC 33323 = JCM 1131
9ae98881-39db-4854-b72a-099bd1084bb7	324831	324831	Lactobacillus gasseri ATCC 33323 = JCM 1131
9ec066bf-996a-481d-a22d-9f15f378b1d2	324831	324831	Lactobacillus gasseri ATCC 33323 = JCM 1131
9ed65e56-0ff9-4b34-ab80-c885fd2b7b62	324831	324831	Lactobacillus gasseri ATCC 33323 = JCM 1131
a8a50fd0-b303-4e9d-b44d-72c6dad5441c	324831	324831	Lactobacillus gasseri ATCC 33323 = JCM 1131
aa291cfc-f2bf-4683-9f35-308ff3f5cbee	324831	324831	Lactobacillus gasseri ATCC 33323 = JCM 1131
aa89611e-5ea9-4821-95ce-a3080a27bb8c	324831	324831	Lactobacillus gasseri ATCC 33323 = JCM 1131
ac8a5a67-afc1-406f-8ae2-11ece939d773	324831	324831	Lactobacillus gasseri ATCC 33323 = JCM 1131
aeccb892-a2dc-4713-8b6e-ce040f3a0cb1	324831	324831	Lactobacillus gasseri ATCC 33323 = JCM 1131
afa0fc89-dd47-43ac-915c-16e4495b71c2	324831	324831	Lactobacillus gasseri ATCC 33323 = JCM 1131
b1d36444-3d67-4c65-aa79-5a1b52e91649	324831	324831	Lactobacillus gasseri ATCC 33323 = JCM 1131
b745d588-eca1-446b-b379-7cc58a59f39a	324831	324831	Lactobacillus gasseri ATCC 33323 = JCM 1131
b8986034-0920-45a6-b1a9-d3236545df4b	324831	324831	Lactobacillus gasseri ATCC 33323 = JCM 1131
bb453fb2-81ae-4e28-a308-09cd553b11f9	324831	324831	Lactobacillus gasseri ATCC 33323 = JCM 1131
bff0663d-a859-4b9c-b7c1-f224e1c70657	324831	324831	Lactobacillus gasseri ATCC 33323 = JCM 1131
c875a4b5-1f32-4c3a-92a8-fa4b968cb770	324831	324831	Lactobacillus gasseri ATCC 33323 = JCM 1131
cb7242be-92aa-49bb-a10a-8418f71a2f96	324831	324831	Lactobacillus gasseri ATCC 33323 = JCM 1131
cc7e0bfc-8a7d-41c3-b3ff-50b6def41801	324831	324831	Lactobacillus gasseri ATCC 33323 = JCM 1131
cd99c56b-9a14-4ebe-9211-1c1883b640f8	324831	324831	Lactobacillus gasseri ATCC 33323 = JCM 1131
ce0ac195-784e-4d2d-97b8-a2223f451ff4	324831	324831	Lactobacillus gasseri ATCC 33323 = JCM 1131
ce0bc64a-0964-4729-af90-9468a7728f05	324831	324831	Lactobacillus gasseri ATCC 33323 = JCM 1131
cf41ec8d-b574-49de-82aa-1fbb82f380ec	324831	324831	Lactobacillus gasseri ATCC 33323 = JCM 1131
cf5e4fa0-0ba1-4eb3-a29c-208238543432	324831	324831	Lactobacillus gasseri ATCC 33323 = JCM 1131
cf7ed4c8-e08a-40dc-9e66-8b3183ef121d	324831	324831	Lactobacillus gasseri ATCC 33323 = JCM 1131
d07acc47-480d-489e-88a0-37458367355b	324831	324831	Lactobacillus gasseri ATCC 33323 = JCM 1131
d488078b-321c-4628-9f75-8af4a8f27a68	324831	324831	Lactobacillus gasseri ATCC 33323 = JCM 1131
d5d9f8ce-79c5-45f7-9ab8-df81f86c5979	324831	324831	Lactobacillus gasseri ATCC 33323 = JCM 1131
d70c3022-ca6a-47c1-b193-1422bf07f44e	324831	324831	Lactobacillus gasseri ATCC 33323 = JCM 1131
d7b19376-84de-4765-9bb6-ab91d8337abf	324831	324831	Lactobacillus gasseri ATCC 33323 = JCM 1131
d824326c-8c3a-4469-9d41-fe95a53e6b61	324831	324831	Lactobacillus gasseri ATCC 33323 = JCM 1131
d8647acf-701c-4e28-9dff-bdf8dadc0d7f	324831	324831	Lactobacillus gasseri ATCC 33323 = JCM 1131
d91b379b-e9b5-47c6-b3e1-2d1b076dc2e9	324831	324831	Lactobacillus gasseri ATCC 33323 = JCM 1131
da1058bd-32d4-4563-acf7-a1b45dbb1ce3	324831	324831	Lactobacillus gasseri ATCC 33323 = JCM 1131
db419cc1-297f-4690-8beb-2d8dab06af9e	324831	324831	Lactobacillus gasseri ATCC 33323 = JCM 1131
dcd0ff5a-55f5-420a-8d07-bc14dcbff0d4	324831	324831	Lactobacillus gasseri ATCC 33323 = JCM 1131
e1e326cc-c44f-4629-957a-8b6b8de0be1c	324831	324831	Lactobacillus gasseri ATCC 33323 = JCM 1131
e333c279-884c-4522-a7ab-c57937cb3ec2	324831	324831	Lactobacillus gasseri ATCC 33323 = JCM 1131
e3c6a89e-ba2b-406b-acba-1a47d75f921c	324831	324831	Lactobacillus gasseri ATCC 33323 = JCM 1131
e982a6da-5578-40ed-8a1b-6d7b3f149300	324831	324831	Lactobacillus gasseri ATCC 33323 = JCM 1131
edcecab6-055d-45ea-ba51-c575b2b35196	324831	324831	Lactobacillus gasseri ATCC 33323 = JCM 1131
f060d634-b36c-4199-8170-acd09d423fd0	324831	324831	Lactobacillus gasseri ATCC 33323 = JCM 1131
f220b519-efd3-497a-b27c-8d59f5f1c96f	324831	324831	Lactobacillus gasseri ATCC 33323 = JCM 1131
f6008ad1-0df9-4d62-ab62-0b3f9a36d781	324831	324831	Lactobacillus gasseri ATCC 33323 = JCM 1131
f8973580-c40c-431a-b999-f46b94273032	324831	324831	Lactobacillus gasseri ATCC 33323 = JCM 1131
fa053a8e-f399-46be-9c7e-ca2b39d0faa9	324831	324831	Lactobacillus gasseri ATCC 33323 = JCM 1131
fb1d9452-89dd-4c47-82ae-aa6f87ec0161	324831	324831	Lactobacillus gasseri ATCC 33323 = JCM 1131
fb8a761c-c574-4f03-972e-2d997f09ffed	324831	324831	Lactobacillus gasseri ATCC 33323 = JCM 1131
fe672f65-bb00-4e0b-a456-ebc903fe46a1	324831	324831	Lactobacillus gasseri ATCC 33323 = JCM 1131
d47c26de-6b8e-4380-8a1d-050fb00ade04	60520	60520	Lactobacillus paraplantarum
2334f487-e272-4ad5-bbcb-47356543c076	947835	947835	Lactobacillus rodentium
62e6c368-f944-4255-bfb0-e55e4c06c9a3	1335616	1335616	Lactobacillus wasatchensis
25f0c609-8815-4fa9-ae40-e878caec8ece	1365	1365	Lactococcus plantarum
105a48c3-1a00-445f-9ea6-2388552c3d8b	1385	1220589	Lysinibacillus odysseyi 34hs-1 = NBRC 100172
64b213bc-1ce7-4c2b-83c4-d15f8e23f4b4	1385	1891097	Macrococcus goetzii;Macrococcus epidermidis
90e5cfe0-b830-4b03-8bd8-9a41468ed65c	1891097	1891097	Macrococcus goetzii;Macrococcus epidermidis
f56b6c15-cb1d-474e-933a-5a814090dd57	186817	161536	Ornithinibacillus californiensis
6ba51f77-1b3f-4716-b388-368873e66c5e	186817	1848459	Ornithinibacillus salinisoli
e3d386be-d230-45e4-ad31-182f3e08dfb4	186817	1848459	Ornithinibacillus salinisoli
ff06aeed-abe6-4b2f-8f55-5d1d5eab54f6	28211	1046116	Paracoccus oceanense
44d8f71a-41f2-4ef5-867b-a620033dded0	1385	272917	Planomicrobium chinense
9b872c4a-3fa6-4ab1-9461-42ab6cdd2aea	31989	393663	Pseudoruegeria aquimaris
32fab14a-e7e4-4c7f-bf10-459e950f7eb9	31989	1510458	Pseudoruegeria sabulilitoris
da54b5cf-b16e-4146-86c1-c8d46943b219	575	575	Raoultella planticola
9761c613-4057-4745-95b3-da39b92f5b57	543	1005996	Raoultella planticola ATCC 33531
7d3f336c-a115-4d94-ba59-ae662cc5458f	31989	43057	Rhodobacter azotoformans
0eaeb327-4e5e-4b28-b56f-79fb44012667	445629	445629	Rhodobacter johrii
6ee8c3d7-e80d-4644-8e01-16bab851ec9d	445629	445629	Rhodobacter johrii
da97f964-4d05-41e9-80f3-a769b70eb81a	445629	445629	Rhodobacter johrii
9eafb1fc-9e21-4187-9829-30841d7607af	445629	445629	Rhodobacter johrii
b45f94bd-3496-4292-84ba-32573f754a2b	445629	445629	Rhodobacter johrii
c8693ced-93da-4203-a0fe-9d7e5a7ecf6d	445629	445629	Rhodobacter johrii
396f2f9f-bd50-43a7-a6de-f898f806dcb0	445629	445629	Rhodobacter johrii
491aeb7b-da19-466f-8b24-c486c5e26973	445629	445629	Rhodobacter johrii
5d5adc49-32e9-4ab5-9b22-53e325b54c70	445629	445629	Rhodobacter johrii
63a120db-74c2-4f72-b79e-10b94c97468d	445629	445629	Rhodobacter johrii
80648555-cab1-4add-98e7-f294a3e4fbd6	445629	445629	Rhodobacter johrii
c2cab693-36ce-49b0-851a-d7929c61f5b2	445629	445629	Rhodobacter johrii
e2d8a497-bd0a-4cf6-93f6-324128010ab3	445629	445629	Rhodobacter johrii
e8579a47-8cd9-4480-9d2c-35e4ab94c373	445629	445629	Rhodobacter johrii
9b4f81b6-391a-44e6-a5a2-8b30e04be1ec	418630	418630	Rhodobacter megalophilus
60e3fab5-dc38-47a9-8ea4-821b240d5083	418630	418630	Rhodobacter megalophilus
12be45a9-d32b-4b40-9e80-ddcab22714a6	31989	418630	Rhodobacter megalophilus
78e62fcd-dbda-4a14-abdf-1f6b8b65f8f4	31989	439529	Rhodobacter ovatus
05b27764-6f77-464f-89f0-1e61bbab0cda	1063	1063	Rhodobacter sphaeroides
09f9ad8d-93fd-4222-a895-84fd0b33e1ad	1063	1063	Rhodobacter sphaeroides
0a529a5b-d332-4c17-b980-7768e780238b	1063	1063	Rhodobacter sphaeroides
0aed9eb3-70cc-47ec-b78d-1eb9163345fd	1063	1063	Rhodobacter sphaeroides
0af98f98-dd14-435e-adef-6dad1ceea9a2	1063	1063	Rhodobacter sphaeroides
0d68a882-5de9-4dc2-8fdc-18f86d607ea9	1063	1063	Rhodobacter sphaeroides
10c7fd65-4f5c-441e-83db-792746e530dc	1063	1063	Rhodobacter sphaeroides
16287105-8e1d-48c9-aeb9-9ac17ee20dab	1063	1063	Rhodobacter sphaeroides
1e28fab5-114d-4e9b-80d0-c512c4d68033	1063	1063	Rhodobacter sphaeroides
1fb59927-3923-4a4a-b05b-37dfbf2aaa36	1063	1063	Rhodobacter sphaeroides
219ca73f-eff8-4cde-8b25-7d54f0d782e0	1063	1063	Rhodobacter sphaeroides
21cee918-5cd3-4d4c-aefe-33c360bc7a08	1063	1063	Rhodobacter sphaeroides
24a5e732-67ea-4716-a12c-93678367d97d	1063	1063	Rhodobacter sphaeroides
256f63d2-bf97-4a15-87bb-887b2527ffbf	1063	1063	Rhodobacter sphaeroides
2583dccb-f86d-4f20-b49c-22aad0ff2e0a	1063	1063	Rhodobacter sphaeroides
269c2abd-0345-4596-bed2-4d5c17791fef	1063	1063	Rhodobacter sphaeroides
27506f66-de08-4344-b19b-1d19ef6f81c2	1063	1063	Rhodobacter sphaeroides
30116087-5dd3-49b5-995d-f85b70b4ecfe	1063	1063	Rhodobacter sphaeroides
32b963d5-fedf-44ae-9123-b85254c4bc0d	1063	1063	Rhodobacter sphaeroides
32dc6718-5e8a-49c3-ac56-ad44173673b8	1063	1063	Rhodobacter sphaeroides
364cd31d-8c55-43c3-8c8e-774ba618e961	1063	1063	Rhodobacter sphaeroides
37ccfe27-c38d-4eb5-a5ca-9d9f4fc4e7aa	1063	1063	Rhodobacter sphaeroides
390dbfb1-da8e-4471-a534-07538545e5d9	1063	1063	Rhodobacter sphaeroides
3bd500bf-de4c-49da-bb11-20982ac49edb	1063	1063	Rhodobacter sphaeroides
3c3c26bc-94a1-4dec-b339-35182fa8f70f	1063	1063	Rhodobacter sphaeroides
4009f9d2-0d1e-478c-a985-c6c114980e3c	1063	1063	Rhodobacter sphaeroides
4071b98e-78e2-4f50-8249-735d6f8df6a7	1063	1063	Rhodobacter sphaeroides
414d7382-5502-4306-8be2-66222fb616b1	1063	1063	Rhodobacter sphaeroides
42e21f39-c568-420f-b858-5df4523fdfee	1063	1063	Rhodobacter sphaeroides
44c747e6-26ae-4366-b1e3-4de62d65bea3	1063	1063	Rhodobacter sphaeroides
45e7138b-c996-4f66-85b5-0f23d4e9c4cc	1063	1063	Rhodobacter sphaeroides
46143494-a8c7-421d-9ee9-15701c11bee3	1063	1063	Rhodobacter sphaeroides
4b5793d5-e6cb-48be-8b38-5f4cfeb1262d	1063	1063	Rhodobacter sphaeroides
4bac0213-ddce-4844-bbe3-afba924b03b1	1063	1063	Rhodobacter sphaeroides
4be5c8f8-a35a-4526-9a63-ce5389411034	1063	1063	Rhodobacter sphaeroides
4f370227-88c4-4342-af3a-51f5f0dc559b	1063	1063	Rhodobacter sphaeroides
5201f5dd-c020-448d-a481-fc04c00230ec	1063	1063	Rhodobacter sphaeroides
53c2c7b3-23bb-4842-9d4b-388f8dfc6441	1063	1063	Rhodobacter sphaeroides
542b1a55-e4c3-467d-a623-7257ff8bce2a	1063	1063	Rhodobacter sphaeroides
5809553d-7f39-4cf2-bcca-2d2fe1b10988	1063	1063	Rhodobacter sphaeroides
58cd760f-d3e2-4838-a5c2-4ddcb09eafd7	1063	1063	Rhodobacter sphaeroides
5d45a7d9-b17f-40e1-980d-aae22f3cf60a	1063	1063	Rhodobacter sphaeroides
5e203445-8791-41cb-8b27-c69778614a63	1063	1063	Rhodobacter sphaeroides
5e2d310c-c920-4696-a071-0f9f09be68a3	1063	1063	Rhodobacter sphaeroides
60e99e68-3d7a-42db-a882-d912f1c10f5a	1063	1063	Rhodobacter sphaeroides
63e4327f-fe2f-4cbf-9f6f-06046c901409	1063	1063	Rhodobacter sphaeroides
64f77df3-df53-4ef6-a396-120220bc1c0a	1063	1063	Rhodobacter sphaeroides
68e3acc5-b534-463a-8b67-c15401283eb0	1063	1063	Rhodobacter sphaeroides
696d272e-ab16-48b0-94d0-46f694f3ee02	1063	1063	Rhodobacter sphaeroides
6d467e6b-9470-4615-98cb-363a6efe1569	1063	1063	Rhodobacter sphaeroides
6e52063a-cc81-48b7-bb1a-a0f689b4cc62	1063	1063	Rhodobacter sphaeroides
70e22cd0-bfb8-45ce-a0c3-ce1eb911f6cb	1063	1063	Rhodobacter sphaeroides
7294c383-b74d-4262-9082-796b248a8a2a	1063	1063	Rhodobacter sphaeroides
746388a9-3e2b-4d03-898b-f3c854a9838a	1063	1063	Rhodobacter sphaeroides
77c0927c-4f52-4809-b9ab-0cd18ee596e8	1063	1063	Rhodobacter sphaeroides
77e2d958-c359-4355-9329-7bc9b9de4954	1063	1063	Rhodobacter sphaeroides
792ac833-5923-4c05-96d0-0c1b407abca2	1063	1063	Rhodobacter sphaeroides
80244ce3-e3d0-4d34-b12c-96430e13abd9	1063	1063	Rhodobacter sphaeroides
870adccd-658f-4979-b564-fca4baa1d898	1063	1063	Rhodobacter sphaeroides
8ab0a716-5f03-491f-b6e2-168ea939b40a	1063	1063	Rhodobacter sphaeroides
8b71a247-9db1-41bf-892a-fd0459e75f4e	1063	1063	Rhodobacter sphaeroides
90a2f50c-c809-44e4-977d-b9c1e7afb9f2	1063	1063	Rhodobacter sphaeroides
98c4fb36-0a63-4685-bb58-e7674aedccbe	1063	1063	Rhodobacter sphaeroides
9c9a1772-7b19-4193-ae45-1e2589c0b14c	1063	1063	Rhodobacter sphaeroides
a2304c49-a688-43f5-b295-760fa3e286d4	1063	1063	Rhodobacter sphaeroides
a2c4d942-eca6-4c5f-bfbd-82ad0f9708b2	1063	1063	Rhodobacter sphaeroides
a4cd53a7-fa75-4749-b434-083205b06a0a	1063	1063	Rhodobacter sphaeroides
ab77c17d-7291-42aa-a95e-3e75c1a51115	1063	1063	Rhodobacter sphaeroides
af8b5a48-42e0-4331-bd96-2deed8829c62	1063	1063	Rhodobacter sphaeroides
b3db621e-0fe2-409f-9bef-3dd68f926f78	1063	1063	Rhodobacter sphaeroides
b7236def-1ed5-43df-a0b8-a1b87efbe3e3	1063	1063	Rhodobacter sphaeroides
bc019d4f-2405-4024-afa0-b66e7290fbc5	1063	1063	Rhodobacter sphaeroides
bdb30006-e50c-48b3-aa01-3477b1eff84d	1063	1063	Rhodobacter sphaeroides
be5ee0f6-904c-41e3-bb3b-69d16ee91315	1063	1063	Rhodobacter sphaeroides
bf60b683-d5a4-4fbe-932d-28308688eb88	1063	1063	Rhodobacter sphaeroides
c0354c25-fe41-41da-868a-e317c2769671	1063	1063	Rhodobacter sphaeroides
c5f92055-f63c-4d5e-8e5d-545e6ad87f50	1063	1063	Rhodobacter sphaeroides
cd709110-a50f-44fc-8f65-7811f135680a	1063	1063	Rhodobacter sphaeroides
cf216f42-1ae4-4a9b-b3c1-0af0aef7b5d2	1063	1063	Rhodobacter sphaeroides
cf8df8f1-bdf2-485f-af41-a5b729100410	1063	1063	Rhodobacter sphaeroides
d0137b87-704b-428b-8f05-b907a5775f7a	1063	1063	Rhodobacter sphaeroides
d0452cbe-57fc-44ad-b2d7-4abfad1c409e	1063	1063	Rhodobacter sphaeroides
d13bbf30-002c-4cf0-9a18-5ffe82522f8b	1063	1063	Rhodobacter sphaeroides
d30810b9-5788-42a0-b0dc-300fd0b00c0c	1063	1063	Rhodobacter sphaeroides
d394bdf1-c892-4acc-8e8c-dfe3ccf2f1eb	1063	1063	Rhodobacter sphaeroides
d85c8820-282a-47c2-ad18-d742650372b9	1063	1063	Rhodobacter sphaeroides
d9b51070-7f25-4aa9-a11c-7c9103814457	1063	1063	Rhodobacter sphaeroides
dbcb9502-84a1-4193-9a3b-602e13ba4555	1063	1063	Rhodobacter sphaeroides
dc1fc6d7-2468-42c7-b62d-09231e4b6233	1063	1063	Rhodobacter sphaeroides
dfbd30ce-278f-4ecb-97bc-42e098f7d612	1063	1063	Rhodobacter sphaeroides
e21e3b4a-e3af-4e16-a152-43411f58b611	1063	1063	Rhodobacter sphaeroides
e4baccc9-1e76-49cc-81aa-63c65fe7f4a9	1063	1063	Rhodobacter sphaeroides
e4ca4fdd-36cc-4a7f-ba60-1e1389a7e0e4	1063	1063	Rhodobacter sphaeroides
e5038ce5-82b2-4e72-aab1-3c49dec8c65a	1063	1063	Rhodobacter sphaeroides
e5f53d3d-39f9-4d94-b224-32c5fc966442	1063	1063	Rhodobacter sphaeroides
e8f9b53b-e4d5-435a-bbad-c4abde57bf9b	1063	1063	Rhodobacter sphaeroides
e8fa39c9-4840-44d5-90dd-639f881d2b8a	1063	1063	Rhodobacter sphaeroides
e9f5330e-f364-4c2f-992f-dc1b1ef83ea3	1063	1063	Rhodobacter sphaeroides
f0e2bf0c-50f2-4795-8131-eea47972dfeb	1063	1063	Rhodobacter sphaeroides
f15433e5-642d-47b8-abc7-b53e1a67d4e7	1063	1063	Rhodobacter sphaeroides
f8a024e1-5196-4d28-9152-441100a8a1d5	1063	1063	Rhodobacter sphaeroides
fa6795a5-cb82-4ac6-8edf-945e01150cae	1063	1063	Rhodobacter sphaeroides
fbdc27ad-6123-462f-839b-449694c4f0fa	1063	1063	Rhodobacter sphaeroides
fc691b4f-adba-4545-b9b4-e013794d211e	1063	1063	Rhodobacter sphaeroides
fd9bb38e-b935-40af-b2f4-dcc44a0a01c4	1063	1063	Rhodobacter sphaeroides
ffcbde5e-d768-46fa-999d-2c60efb65caa	1063	1063	Rhodobacter sphaeroides
06cdd4ee-8cb4-4e88-afc2-f6bce36af31a	1063	1063	Rhodobacter sphaeroides
08433794-0c7e-4723-8817-1b181e6741bf	1063	1063	Rhodobacter sphaeroides
09008fc2-0264-486d-a969-4775fa21218c	1063	1063	Rhodobacter sphaeroides
091ea474-f458-41a8-903e-2f92134faf38	1063	1063	Rhodobacter sphaeroides
09b74b08-0209-4b9a-9c3b-b5ec71518fe7	1063	1063	Rhodobacter sphaeroides
0b3f3094-9f95-46e6-9cfd-b56ebb051795	1063	1063	Rhodobacter sphaeroides
0c292a41-c944-4ba5-9a04-163260539569	1063	1063	Rhodobacter sphaeroides
0c5e793a-bd60-4df3-8854-8b9312ebe243	1063	1063	Rhodobacter sphaeroides
0fd72f05-70fb-4a63-a302-3dcb5482826b	1063	1063	Rhodobacter sphaeroides
10844258-18cf-4b58-9629-9d4f0d6a01ff	1063	1063	Rhodobacter sphaeroides
11c1d0e8-a068-429a-9a75-b0e0525d7c97	1063	1063	Rhodobacter sphaeroides
16b68dcd-9bc2-4cd7-8996-55168c743fd9	1063	1063	Rhodobacter sphaeroides
17e034ab-7af6-457b-83bb-9265f332ea7d	1063	1063	Rhodobacter sphaeroides
18856ce9-b6d5-4213-a434-d1b3f93aa1c9	1063	1063	Rhodobacter sphaeroides
26623334-4630-4eea-8e26-cb3192269c44	1063	1063	Rhodobacter sphaeroides
2663770b-8a6b-4a9f-a9c8-9f7fd754be95	1063	1063	Rhodobacter sphaeroides
2893673d-bdb9-40e1-bca1-78f9b9360439	1063	1063	Rhodobacter sphaeroides
2a92f469-b7de-4a7d-9ac0-30c305d664bb	1063	1063	Rhodobacter sphaeroides
2d3ae8c0-607a-4246-b92e-9413efe70b09	1063	1063	Rhodobacter sphaeroides
2e0b68ab-9c43-479b-8ac0-57ac2acf27d4	1063	1063	Rhodobacter sphaeroides
2ffca5f9-1316-43b7-bfce-3c7a16be3b5c	1063	1063	Rhodobacter sphaeroides
324615d1-ce89-439e-bf58-53d82b94d6bb	1063	1063	Rhodobacter sphaeroides
326f30c1-1e06-4ac4-8885-83bc1a43af15	1063	1063	Rhodobacter sphaeroides
334d8d8e-490b-4132-8090-e9050e5e839a	1063	1063	Rhodobacter sphaeroides
34bfad00-6d50-4239-b6ee-06b98d2d950b	1063	1063	Rhodobacter sphaeroides
35895239-0467-4e45-bec8-40ff5ac994e0	1063	1063	Rhodobacter sphaeroides
3634a95d-cee5-4f61-87b8-664eecdb329e	1063	1063	Rhodobacter sphaeroides
38148682-21bb-4e5c-aeee-d0b8b1dd05dd	1063	1063	Rhodobacter sphaeroides
38fc1d2d-c470-40e7-a5d8-760307656bff	1063	1063	Rhodobacter sphaeroides
3f8b8489-6935-43ef-a531-d17a64424524	1063	1063	Rhodobacter sphaeroides
40806553-8d28-4147-ba44-606d45600360	1063	1063	Rhodobacter sphaeroides
439dcc38-26f2-4a8a-8122-db9316efdaae	1063	1063	Rhodobacter sphaeroides
44654d37-bdef-493c-a277-818e813bc591	1063	1063	Rhodobacter sphaeroides
459c6f2a-c1c9-4184-a7c3-4e2c2382bb26	1063	1063	Rhodobacter sphaeroides
45f973e8-0dcc-4725-b77c-9500706cc3e5	1063	1063	Rhodobacter sphaeroides
46eb680b-5da3-42be-a89c-d5913ba4cf73	1063	1063	Rhodobacter sphaeroides
49af53cf-db14-43ae-a908-001f1bcd7b5f	1063	1063	Rhodobacter sphaeroides
4a3a3829-0c99-439b-ba3a-0b3ca813a9df	1063	1063	Rhodobacter sphaeroides
53a51b9f-e003-4026-9ade-eb4b5a6a347e	1063	1063	Rhodobacter sphaeroides
58024812-8383-4806-933e-5d4930c24c76	1063	1063	Rhodobacter sphaeroides
5a4dc172-c088-4d40-a8e2-35e06de796ca	1063	1063	Rhodobacter sphaeroides
5eb84d34-1b8c-4fcc-b341-a8a18b629e89	1063	1063	Rhodobacter sphaeroides
6044da03-ed42-46f9-8e0f-3f5191ec5fef	1063	1063	Rhodobacter sphaeroides
6362f685-30a8-4353-8706-2658e8120d46	1063	1063	Rhodobacter sphaeroides
645891cc-4210-424b-85f0-e6f775eb7956	1063	1063	Rhodobacter sphaeroides
69c3ee55-5d02-40f4-8134-567619d26d54	1063	1063	Rhodobacter sphaeroides
6e13f2d3-077d-4ebf-8c78-e5656cc633bd	1063	1063	Rhodobacter sphaeroides
6e34fe75-bae0-4732-9cdf-95c2e15aa05c	1063	1063	Rhodobacter sphaeroides
6fba765d-851a-409d-a8dd-ec679589409e	1063	1063	Rhodobacter sphaeroides
73406f13-cb47-43fb-9b2c-8bb1b11b7b1a	1063	1063	Rhodobacter sphaeroides
7820dc87-2b8d-475e-82ab-2dff0fad8656	1063	1063	Rhodobacter sphaeroides
7835a6f8-43c8-47ed-8755-7214fd3d8626	1063	1063	Rhodobacter sphaeroides
7a685555-020e-4e95-8a57-b9a10b493eb2	1063	1063	Rhodobacter sphaeroides
7cb3095a-d686-4a5a-a933-e506d04ce493	1063	1063	Rhodobacter sphaeroides
7ef1944a-8246-4f96-8985-f60b6a29f179	1063	1063	Rhodobacter sphaeroides
803c2dcf-13e0-433a-b050-3187fb0e5f12	1063	1063	Rhodobacter sphaeroides
81bd5345-4ae5-474f-b331-fb322d786e2d	1063	1063	Rhodobacter sphaeroides
83131ce6-c86e-46f2-8697-02cd0efff80b	1063	1063	Rhodobacter sphaeroides
83b34a35-653f-424f-90b2-eca50c54a821	1063	1063	Rhodobacter sphaeroides
83f7dc08-1bc7-4137-a47c-27bc8e3b6473	1063	1063	Rhodobacter sphaeroides
85ef48f4-3f3c-488e-abf9-c72ffa5b8587	1063	1063	Rhodobacter sphaeroides
[truncated: 1,001 more rows]

## Sheet: V3-V4_FASTQ-16S_NCBI
V3-V4 (3000 reads)
read_id	assigned_taxid	species_taxid	top hit result
d81ff656-cd8f-47ef-ab6e-cd134ba7af84	1301100	1301100	[Clostridium] dakarense
bf844752-d02a-4158-8634-57730736ad0d	1385	279215	Bacillus alveayuensis
069390ae-0059-4676-a097-2a2bbca05c96	580165	580165	Bacillus cytotoxicus
20287881-936e-4a23-b69d-d5a652084412	1385	580165	Bacillus cytotoxicus
317e825e-230f-4825-bb69-c5b14aa66489	1510468	1510468	Bacillus haikouensis
320a049d-8bf2-40cf-b1a8-81d7c1367d42	178774	178774	Bacillus luciferensis
3199041d-3fef-422f-9c05-8185bf9f356a	574376	574376	Bacillus manliponensis
7c123c5a-75e9-4de8-a70d-df4341bbde75	574376	574376	Bacillus manliponensis
99bf07af-b6bf-4360-b1b6-2081170c5959	1385	1243664	Bacillus massiliogorillae
3334f9d4-a42e-4c75-ab6c-95a557dcf1c5	1239	363872	Bacillus panaciterrae
b5b40c76-33e6-473b-8684-17586a9850c9	1742358	1742358	Bacillus praedii
31557ef6-382f-4a87-9d16-8e2a4be63be9	64104	64104	Bacillus pseudomycoides
73e7b692-a540-4fa8-83d1-3b9b03544d47	91061	64104	Bacillus pseudomycoides
d580676e-9df6-40b6-b060-100762a347a6	64104	64104	Bacillus pseudomycoides
c73829f2-e6de-4cc7-a596-2783d579134d	285983	285983	Bacillus subterraneus
08684583-14b9-40f6-9d08-8a05f91087ab	1463404	1463404	Bacillus tianshenii
15deb021-8e2e-4464-a99c-65e40032f6ef	1463404	1463404	Bacillus tianshenii
57695bc3-bc47-4ffb-a7c9-9f8cd6aedeca	1463404	1463404	Bacillus tianshenii
5ead5f99-55af-4021-8886-e22cf6105b44	1463404	1463404	Bacillus tianshenii
c07358ae-af6f-4682-be89-49009c41c61d	1463404	1463404	Bacillus tianshenii
dde14db6-00cb-40e2-97c5-a1067ac34a99	1463404	1463404	Bacillus tianshenii
f0c16817-5f68-4bde-95d3-0cfcc0384896	1463404	1463404	Bacillus tianshenii
0423483e-f501-46dd-b31f-0696edff3928	1463404	1463404	Bacillus tianshenii
13e921be-b576-4504-84be-fe1b67b94837	1463404	1463404	Bacillus tianshenii
16675cb8-a624-4dfd-86d9-52314799c745	1463404	1463404	Bacillus tianshenii
3be11e42-7fa0-4fbe-9067-b902a8b79b68	1463404	1463404	Bacillus tianshenii
76e7ecf7-9730-4e67-a9ff-94fa1c324954	1463404	1463404	Bacillus tianshenii
78fe932a-7f00-4b0f-bdef-c2f913ec26a8	1463404	1463404	Bacillus tianshenii
859bf560-4bc1-4a8e-a0ad-c06330d06007	1463404	1463404	Bacillus tianshenii
8d7d610f-bdbd-4e56-9471-ead357a07821	1463404	1463404	Bacillus tianshenii
b51183c1-7121-476c-9d44-c72e3c9a49b0	1463404	1463404	Bacillus tianshenii
bb6e44f2-1bd5-4c85-be1b-de1ec78fb5cd	1463404	1463404	Bacillus tianshenii
e17123e0-e805-4a7e-bddc-5874cdd686a1	1463404	1463404	Bacillus tianshenii
edc95cd9-1def-4a17-b273-7d08d2c3c6cf	1463404	1463404	Bacillus tianshenii
3367c927-3326-497c-9748-210dcf6390be	186817	1463404	Bacillus tianshenii
5648a450-1408-483e-9ff4-d8c409548faf	1463404	1463404	Bacillus tianshenii
9a7a1aa8-f002-45bc-8c1d-980f952d4e40	1463404	1463404	Bacillus tianshenii
9cb23528-dfa1-444b-8143-632f2624bebd	1463404	1463404	Bacillus tianshenii
a837c809-ac56-40fb-98c3-fdc552bf4d1d	1463404	1463404	Bacillus tianshenii
ec4d7579-a312-4232-a7c6-e9a0a9c4b6a5	1463404	1463404	Bacillus tianshenii
fd5253c3-410d-4e96-92f4-f2875a5f5a35	1463404	1463404	Bacillus tianshenii
034c5161-f918-4854-b991-6a7f5a5946ec	1890302	1890302	Bacillus wiedmannii
03516a3c-af1e-4d31-b371-b5b867043ec5	1890302	1890302	Bacillus wiedmannii
0e931945-5730-479e-a59c-b1957c55db06	1890302	1890302	Bacillus wiedmannii
18a42688-c5d4-493c-b925-26ed3f7725cc	1890302	1890302	Bacillus wiedmannii
25e2a4fd-226c-4d73-bf3b-09c8e9c8f990	1890302	1890302	Bacillus wiedmannii
2846fa01-eea9-46b0-b09b-8506d6747ced	1890302	1890302	Bacillus wiedmannii
2b56b3d6-d36e-4f32-a6bb-3cc044d6e6e1	1890302	1890302	Bacillus wiedmannii
2d6b1d20-41ad-4cff-af1f-ad12f0f9c188	1890302	1890302	Bacillus wiedmannii
2f20f326-688a-42cc-9cdc-fca318eac09a	1890302	1890302	Bacillus wiedmannii
2fd8986c-864e-4e31-9fae-959ca58226a2	1890302	1890302	Bacillus wiedmannii
303a63a1-1037-47fa-8619-747391cc003f	1890302	1890302	Bacillus wiedmannii
329eaa26-5a59-419e-90b6-0bcbc884ba89	1890302	1890302	Bacillus wiedmannii
3557bcf7-931a-48a9-8d5f-13b1fb54c995	1890302	1890302	Bacillus wiedmannii
36f393da-54e8-49ac-9bc1-d0b040575b6a	1890302	1890302	Bacillus wiedmannii
37e46674-03d2-4d28-be1a-73385fd10135	1890302	1890302	Bacillus wiedmannii
38afb3a7-4a9c-449c-b3cd-3dc96911703e	1890302	1890302	Bacillus wiedmannii
3c3d541a-245f-41c6-92b2-817b6b9db8c6	1890302	1890302	Bacillus wiedmannii
3d6764ab-e9e5-4987-9cba-4be4b072d41a	1890302	1890302	Bacillus wiedmannii
4c5787d3-adfa-4520-b0c0-fd5dca440a80	1890302	1890302	Bacillus wiedmannii
4ebb6b54-84e8-454e-898c-2100a08e83cc	1890302	1890302	Bacillus wiedmannii
55259e0c-6cfd-4c41-9b2c-17891bd0f9ee	1890302	1890302	Bacillus wiedmannii
55ed0d05-9013-412f-b158-6085ba8c8451	1890302	1890302	Bacillus wiedmannii
5b8d9777-3b2a-4b64-a2d4-82bfecf0b956	1890302	1890302	Bacillus wiedmannii
5db63cd3-1c5f-4391-88ed-52f295decd9f	1890302	1890302	Bacillus wiedmannii
5e755378-c800-4d2a-9d0a-48f1fb2d5694	1890302	1890302	Bacillus wiedmannii
5ef4e801-216c-4652-811f-7fc386a51b3f	1890302	1890302	Bacillus wiedmannii
6042515a-9d33-4bb4-a753-ffdb06679f55	1890302	1890302	Bacillus wiedmannii
610d5ec7-58e3-47a4-842b-2dbafd6a2960	1890302	1890302	Bacillus wiedmannii
62fe5ebe-82a0-40ca-b747-c79c24aa56d8	1890302	1890302	Bacillus wiedmannii
640f4d63-8414-4b2b-aba0-d58489a74809	1890302	1890302	Bacillus wiedmannii
715e51d6-7d57-4ae0-b502-7d642e536357	1890302	1890302	Bacillus wiedmannii
73daebf9-017f-4d7f-b490-c761408d86d2	1890302	1890302	Bacillus wiedmannii
75840cd5-f91c-4df1-89a5-88ab31047c7f	1890302	1890302	Bacillus wiedmannii
76057b1b-f5b0-429e-bf21-166b2f1569e0	1890302	1890302	Bacillus wiedmannii
794c9d8b-0ff6-4716-a202-e72664ca523e	1890302	1890302	Bacillus wiedmannii
7b07a2ac-05ec-41ea-87f1-97ac09260831	1890302	1890302	Bacillus wiedmannii
837fc596-b9e8-4950-929a-776257c835d6	1890302	1890302	Bacillus wiedmannii
91491912-9400-43da-9ea3-4395d7e0a8c8	1890302	1890302	Bacillus wiedmannii
96840f6b-3079-467f-81c8-3182e3f7ab9c	1890302	1890302	Bacillus wiedmannii
9ecabab9-b80d-4a90-8d89-461d05eff373	1890302	1890302	Bacillus wiedmannii
a0232e11-cb6d-45a9-ac6a-45aadfa0b1ea	1890302	1890302	Bacillus wiedmannii
a25fed07-4f17-498d-844c-6fd63d35e7a5	1890302	1890302	Bacillus wiedmannii
a3065d46-63b7-43a1-a037-8af18573a77e	1890302	1890302	Bacillus wiedmannii
a3569c89-9fba-456f-a058-07432d8bc352	1890302	1890302	Bacillus wiedmannii
a78065ee-ff34-4418-be09-a931804baca5	1890302	1890302	Bacillus wiedmannii
a8928ca9-21b2-4b85-93cc-dc33ac4f8984	1890302	1890302	Bacillus wiedmannii
b6ee361c-c04a-412d-aa59-6b79e6e3b559	1890302	1890302	Bacillus wiedmannii
b706220a-8342-4d80-9d22-5f04cbca8d2c	1890302	1890302	Bacillus wiedmannii
c1e1554c-fe06-434e-a06f-0b891138006d	1890302	1890302	Bacillus wiedmannii
c546cbc3-5513-47e5-ab19-403c78e2d1f7	1890302	1890302	Bacillus wiedmannii
c56ea495-7afe-485c-87ff-f6816a399d04	1890302	1890302	Bacillus wiedmannii
c75f72c0-9d4f-4876-93ea-ed8620d4085e	1890302	1890302	Bacillus wiedmannii
c9c3f99a-1cff-4bc1-8c0d-7f44845b3b61	1890302	1890302	Bacillus wiedmannii
ca3f2057-6b13-494b-8fb1-d08ca314ea0c	1890302	1890302	Bacillus wiedmannii
cea05cc6-5677-402a-8f0f-40a99ff020da	1890302	1890302	Bacillus wiedmannii
db02e5c3-89db-4754-8449-7078fc984aab	1890302	1890302	Bacillus wiedmannii
e0105510-5c14-437b-98aa-a0130d4621c5	1890302	1890302	Bacillus wiedmannii
e43ac85c-2038-49f5-bfb7-495d2beff9ea	1890302	1890302	Bacillus wiedmannii
e470e627-c0e1-4ad0-add6-280facd091f5	1890302	1890302	Bacillus wiedmannii
eb120c31-8e9f-4aa5-a12e-e288c1618636	1890302	1890302	Bacillus wiedmannii
ebf39c58-15cf-43e4-b02e-b0b63f9b2508	1890302	1890302	Bacillus wiedmannii
ed8eda23-9980-4783-b5cf-ae030488bc43	1890302	1890302	Bacillus wiedmannii
f1768b9d-b2db-4056-8851-f504292ea399	1890302	1890302	Bacillus wiedmannii
f573aa39-4a5d-4313-8ca9-4def481e9aa2	1890302	1890302	Bacillus wiedmannii
f8f30cc4-6796-46d1-a62c-b935e17ad67f	1890302	1890302	Bacillus wiedmannii
f9a54d6f-7ace-405e-a2c3-d7b0ce2d61af	1890302	1890302	Bacillus wiedmannii
f9ab30a5-da61-4d6b-81bb-453542f087b9	1890302	1890302	Bacillus wiedmannii
fa435df9-e344-4038-8e63-eb1d7e13a477	1890302	1890302	Bacillus wiedmannii
01e704af-4ab2-4e88-9837-5796828a8bd6	1890302	1890302	Bacillus wiedmannii
0654f1de-d377-4718-a661-bb6458740ae8	1890302	1890302	Bacillus wiedmannii
078bfd6b-c9c6-44f7-adc0-6f33f75dc6c7	1890302	1890302	Bacillus wiedmannii
0933be48-8d03-4ed3-be34-d4be237c2f50	1890302	1890302	Bacillus wiedmannii
094e36fc-ab41-489d-9c89-00e82c387fb7	1890302	1890302	Bacillus wiedmannii
1274d49a-293c-4122-bfd2-274eeb3fd8a5	1890302	1890302	Bacillus wiedmannii
17bc934b-01fe-44e4-b1de-1356ce2e2aa2	1890302	1890302	Bacillus wiedmannii
1d07682d-dc60-4dff-ad84-96befab67612	1890302	1890302	Bacillus wiedmannii
2157100e-a3a1-4cf1-86ae-e2ac8ec57bb7	1890302	1890302	Bacillus wiedmannii
22e6a4b8-a0ec-4d25-afb5-92c9987b4138	1890302	1890302	Bacillus wiedmannii
2367f1df-03c7-4454-8eec-c6bc72196dd4	1890302	1890302	Bacillus wiedmannii
242f8117-68f8-4ef4-831f-00dd4906f2d0	1890302	1890302	Bacillus wiedmannii
2522c039-04b3-4cdf-b2d1-31f225e6121e	1890302	1890302	Bacillus wiedmannii
2f3776fd-fa4c-4c66-9a19-971f7e2fd20d	1890302	1890302	Bacillus wiedmannii
3a7846e1-3484-4b11-a906-99973acbcd06	1890302	1890302	Bacillus wiedmannii
3d0a6192-75a9-4ffb-866c-668f8b6c75b2	1890302	1890302	Bacillus wiedmannii
485add23-8069-4fd5-bfc4-9902e4f5a18f	1890302	1890302	Bacillus wiedmannii
4e848fd6-33c3-40b9-bcf2-8f8cb8194603	1890302	1890302	Bacillus wiedmannii
4e94f53f-d781-4da4-ab2e-c588dcb76a49	1890302	1890302	Bacillus wiedmannii
50577cb2-2654-42bc-b79e-93b0eadff9e5	1890302	1890302	Bacillus wiedmannii
52900b24-36c0-47f3-8140-6cb553e6256f	1890302	1890302	Bacillus wiedmannii
5409e241-e675-40d6-86f2-85fb765caf9d	1890302	1890302	Bacillus wiedmannii
55442571-cdae-4fef-8641-a675692cbe4a	1890302	1890302	Bacillus wiedmannii
60218007-4e21-4df9-b029-8235569af44b	1890302	1890302	Bacillus wiedmannii
64a9e2a2-f7a1-44c4-9533-4b38deaa4b74	1890302	1890302	Bacillus wiedmannii
673a13eb-5891-4d26-9847-21746780f5f2	1890302	1890302	Bacillus wiedmannii
68014c21-8c26-4f63-ad60-91bff909968d	1890302	1890302	Bacillus wiedmannii
68e3a4ca-1a42-434a-9a66-4da4011cdad8	1890302	1890302	Bacillus wiedmannii
6b22711b-69f0-4351-a33e-f80f8d576553	1890302	1890302	Bacillus wiedmannii
6c303646-0020-474f-a89e-a5efacb8d1da	1890302	1890302	Bacillus wiedmannii
6c435359-01ae-4111-aeb2-d3f0b1def3e8	1890302	1890302	Bacillus wiedmannii
716878fb-0be4-4ce1-8a0c-7c81909eaab7	1890302	1890302	Bacillus wiedmannii
722af668-dd32-4f15-8496-a4460e1baf5e	1890302	1890302	Bacillus wiedmannii
74a6bc7e-c706-4f96-bf7b-46c423b48f11	1890302	1890302	Bacillus wiedmannii
7549d94e-de2e-4ba1-b925-b561a6232ef2	1890302	1890302	Bacillus wiedmannii
76b2c892-36d9-4db6-80ad-bb59dc83b666	1890302	1890302	Bacillus wiedmannii
79d416fa-fc43-471c-bce7-c38ffc165231	1890302	1890302	Bacillus wiedmannii
79f64611-1434-45bf-a064-fa83198f0350	1890302	1890302	Bacillus wiedmannii
7a72280c-61f3-4ad0-a03b-79990d5c9f89	1890302	1890302	Bacillus wiedmannii
8e06cde2-0079-494e-bb38-08146c81ad3f	1890302	1890302	Bacillus wiedmannii
9a29b4a8-41af-4326-a78f-e86587371c8c	1890302	1890302	Bacillus wiedmannii
9c0b67c7-af9e-490f-9757-9ef3a7c5115e	1890302	1890302	Bacillus wiedmannii
a3c335f3-a346-4856-b4cf-05c4423a49e8	1890302	1890302	Bacillus wiedmannii
a625316c-03b3-4a2b-90fb-73530b4bd0f2	1890302	1890302	Bacillus wiedmannii
ab7e8455-f24d-4f7a-b536-adcec546cef9	1890302	1890302	Bacillus wiedmannii
ae37166a-f131-4fa3-9947-7fc064603863	1890302	1890302	Bacillus wiedmannii
aefa6dcc-ddd1-4f83-9221-5fc75771106a	1890302	1890302	Bacillus wiedmannii
af8da7d9-1009-48cd-ad40-1254b2aa2784	1890302	1890302	Bacillus wiedmannii
b3b8c1f4-846e-4a0d-a4b7-ac77e87e3c60	1890302	1890302	Bacillus wiedmannii
b3cddd94-f313-4c68-aff5-79b2ab349855	1890302	1890302	Bacillus wiedmannii
b5688c75-06f8-4b90-939c-05a535fb1a5b	1890302	1890302	Bacillus wiedmannii
b8af8acd-d3de-45b0-82f4-0f2382f7de05	1890302	1890302	Bacillus wiedmannii
bbabb2ca-bd73-4b13-8066-beba0dcf7939	1890302	1890302	Bacillus wiedmannii
c1c2263b-f4cf-40eb-822e-5af012936d35	1890302	1890302	Bacillus wiedmannii
c323152c-7096-4321-8193-313791b6a324	1890302	1890302	Bacillus wiedmannii
c32f4166-c33c-45a7-ad01-8a8811b229a7	1890302	1890302	Bacillus wiedmannii
c5895e7f-7c75-4aa9-bf09-a85c2bf29145	1890302	1890302	Bacillus wiedmannii
c6d6341a-8764-414e-9a81-fd5fa9cff997	1890302	1890302	Bacillus wiedmannii
cad985d9-f2b5-4994-9921-f0bc68800735	1890302	1890302	Bacillus wiedmannii
cbf72b49-e7a9-40a6-856c-573d79f9c566	1890302	1890302	Bacillus wiedmannii
ccf1f344-f2bd-4ed9-99dd-f5f065cfa247	1890302	1890302	Bacillus wiedmannii
cdf68f86-7f91-413b-855a-b3f08fdd07f7	1890302	1890302	Bacillus wiedmannii
d348897a-bf26-49c9-ad7c-d38054aff456	1890302	1890302	Bacillus wiedmannii
d404af46-74cd-4373-980d-c2e40af2597c	1890302	1890302	Bacillus wiedmannii
dcf5280c-e807-4a60-b6b1-7e3ece7571a5	1890302	1890302	Bacillus wiedmannii
e0bcc2d4-d3a7-42e5-84f8-4058acb54a9a	1890302	1890302	Bacillus wiedmannii
e465e801-e759-451b-8e52-c5587d08e0aa	1890302	1890302	Bacillus wiedmannii
e835522b-8218-4214-b2af-f359a2252030	1890302	1890302	Bacillus wiedmannii
e856e2c3-7afa-428c-ab85-586a388dbce2	1890302	1890302	Bacillus wiedmannii
e8f0d6f2-8306-4bb4-ab37-a82aeb3920c0	1890302	1890302	Bacillus wiedmannii
ec47ea63-08f6-48c9-b139-cf3f3f6f219a	1890302	1890302	Bacillus wiedmannii
ec81bb01-4437-4e1d-9462-28b0e9941098	1890302	1890302	Bacillus wiedmannii
ecc766a5-d0a8-4abd-8343-764a492b2edc	1890302	1890302	Bacillus wiedmannii
ed13e45c-598b-49a0-be04-a36cf39638bd	1890302	1890302	Bacillus wiedmannii
f84e62cf-6e20-4e2f-ba17-37d62c2f7568	1890302	1890302	Bacillus wiedmannii
fd528ab2-7dff-470c-abd1-90c5e657ff5b	1890302	1890302	Bacillus wiedmannii
fff13789-e052-4eb6-83a2-672b7072b250	1890302	1890302	Bacillus wiedmannii
00c602fc-a2b4-4c24-87c7-41437448f39d	1890302	1890302	Bacillus wiedmannii
01deafda-1057-4aa5-80e6-093e8c4cda34	1890302	1890302	Bacillus wiedmannii
04f44fdb-8914-41bf-b1ae-678e154791b8	1890302	1890302	Bacillus wiedmannii
0699a6f9-833e-4a14-aedf-307c2a1d81d1	1890302	1890302	Bacillus wiedmannii
08cefeb6-dfc7-4f83-8e09-01a9c8fb2ebc	1890302	1890302	Bacillus wiedmannii
090bdde3-fdba-4fe2-a6b6-88a5cc073c16	1890302	1890302	Bacillus wiedmannii
0fe2b60a-5640-49b0-bd68-fb4c3767b935	1890302	1890302	Bacillus wiedmannii
12bff09e-78ff-4d90-907b-ca76f2244092	1890302	1890302	Bacillus wiedmannii
157b4558-714c-4d07-987d-ee32b4c796ec	1890302	1890302	Bacillus wiedmannii
17532642-5efd-458f-bf21-9514d1dd7090	1890302	1890302	Bacillus wiedmannii
1dc67626-75cd-4468-a009-33749cbdf8c2	1890302	1890302	Bacillus wiedmannii
2043ef63-aa38-499a-be04-b1af2c635c42	1890302	1890302	Bacillus wiedmannii
22d24fec-5dd5-418e-8e3b-1767805796dd	1890302	1890302	Bacillus wiedmannii
244ecf9d-97f0-4779-8dd4-c018ec83d087	1890302	1890302	Bacillus wiedmannii
24ff3adb-2f3e-465f-836e-aa9ac867fd09	1890302	1890302	Bacillus wiedmannii
25c57c8a-bfa2-4cf2-87b5-0ac1a8a0dd0d	1890302	1890302	Bacillus wiedmannii
2748a0ce-3314-4e27-8858-be24bbeafd58	1890302	1890302	Bacillus wiedmannii
2854782b-3eb2-4e0c-99f9-42badba0cc0d	1890302	1890302	Bacillus wiedmannii
30cb6e9a-0137-4da9-8f50-769f20ecfffa	1890302	1890302	Bacillus wiedmannii
392be66c-cee1-4943-81db-0f991a7ea47c	1890302	1890302	Bacillus wiedmannii
3c0a8b43-4784-48cf-abc3-59741720306e	1890302	1890302	Bacillus wiedmannii
3e5fa9c1-72f6-4b09-9320-dd318ae07075	1890302	1890302	Bacillus wiedmannii
3fe1d34a-ab24-42cb-a42b-d77230bfb3db	1890302	1890302	Bacillus wiedmannii
40539215-e866-451a-a8c0-a896eb82d590	1890302	1890302	Bacillus wiedmannii
48ead75b-93db-4199-b35d-e48ffa6862af	1890302	1890302	Bacillus wiedmannii
5022f47e-ad89-4774-ba05-d0bcb4993198	1890302	1890302	Bacillus wiedmannii
5a54f4ff-a4eb-449e-9880-77f1b7a03252	1890302	1890302	Bacillus wiedmannii
5b40d9b6-0c77-4688-8e55-455c0f8ae4ac	1890302	1890302	Bacillus wiedmannii
5d184563-4ede-4567-92d3-662cd960f524	1890302	1890302	Bacillus wiedmannii
5ecd3482-b6fe-468a-b529-f93b1c4a7630	1890302	1890302	Bacillus wiedmannii
65d2e5e5-433e-446b-a927-4482fddcd09c	1890302	1890302	Bacillus wiedmannii
6a75920f-3c3b-465f-99e3-d9ae83499801	1890302	1890302	Bacillus wiedmannii
6caa33a2-c5aa-4c70-856f-f7b6e22f664e	1890302	1890302	Bacillus wiedmannii
6d3f7b12-2b65-4929-9cd4-5178c2e602a3	1890302	1890302	Bacillus wiedmannii
6f2182af-dcf2-4abd-a9a9-174482f21ee9	1890302	1890302	Bacillus wiedmannii
6f43c1e5-34c4-4c02-9bd7-cd5928be9401	1890302	1890302	Bacillus wiedmannii
705d6eab-b403-431a-b630-5eb70ded62b9	1890302	1890302	Bacillus wiedmannii
7278a44e-2cc6-40ef-bebc-6171b46e7abb	1890302	1890302	Bacillus wiedmannii
7678f088-1988-493f-84a2-5e1afb94ea1d	1890302	1890302	Bacillus wiedmannii
787312c7-a4cf-430e-9393-3009583801e9	1890302	1890302	Bacillus wiedmannii
78d2208b-d121-4a1c-bede-bcf6f6642b78	1890302	1890302	Bacillus wiedmannii
891d3bfa-9751-44c4-94fe-c7843e5447c1	1890302	1890302	Bacillus wiedmannii
905bd234-67ae-4d5b-8207-28072b71db40	1890302	1890302	Bacillus wiedmannii
90e1a8d4-7e71-4e5c-b62b-21821bed5f61	1890302	1890302	Bacillus wiedmannii
91448201-9693-4835-b4d5-b655be761a97	1890302	1890302	Bacillus wiedmannii
94cdbe3a-b698-4d34-990f-5d55a4594975	1890302	1890302	Bacillus wiedmannii
984d02bb-daa1-4961-8800-ef217b8bd423	1890302	1890302	Bacillus wiedmannii
9a2dceb5-e519-4dac-ad7e-ca851d8d051a	1890302	1890302	Bacillus wiedmannii
9ba68e62-c5c7-436b-b1cd-cae7e5dcb0cf	1890302	1890302	Bacillus wiedmannii
9bfdceec-cba2-49ec-afa3-9b1d7ac2144d	1890302	1890302	Bacillus wiedmannii
9c921354-af18-4d08-9383-4c8c31d4eec1	1890302	1890302	Bacillus wiedmannii
9d60f5d1-d5fc-49f8-bb74-e8d72d8361f1	1890302	1890302	Bacillus wiedmannii
9e6e97f7-86f4-4f56-af1d-f989b57da69a	1890302	1890302	Bacillus wiedmannii
9ef355a8-66c0-427f-baa3-09e6bb911067	1890302	1890302	Bacillus wiedmannii
9fd9c270-f360-4870-b6bb-ef04730afa1d	1890302	1890302	Bacillus wiedmannii
a0b72725-8a52-4ddd-9036-18b60a4a2067	1890302	1890302	Bacillus wiedmannii
a209e4ad-a606-401f-a75b-f92c2b755a26	1890302	1890302	Bacillus wiedmannii
a66c634d-e8ce-4887-a4b6-73030c5d11de	1890302	1890302	Bacillus wiedmannii
af5ab8c6-0457-4ad7-a380-29cafe9fa193	1890302	1890302	Bacillus wiedmannii
b35ab754-709c-4a1c-9736-163821c7d26f	1890302	1890302	Bacillus wiedmannii
b56acfc2-4535-472b-9df9-67abc113a9ed	1890302	1890302	Bacillus wiedmannii
b5eea848-f66e-4a89-8533-fc6afabc7dc4	1890302	1890302	Bacillus wiedmannii
b7b5e0b1-f66e-419b-857c-121a2ae2e366	1890302	1890302	Bacillus wiedmannii
b7e0f39c-e49d-4737-9b85-1aca3330f8ba	1890302	1890302	Bacillus wiedmannii
be56e462-6919-4875-8066-dcf69362aa67	1890302	1890302	Bacillus wiedmannii
c2230d49-c07e-4257-9b65-703dc65cdb90	1890302	1890302	Bacillus wiedmannii
c2c9ef1d-a6c4-4127-9eed-e4ae2c3e3f74	1890302	1890302	Bacillus wiedmannii
c2d014ef-559a-4614-9273-8d37dee868e5	1890302	1890302	Bacillus wiedmannii
d8834da7-2ac8-4ad1-b88f-05834e0e47fb	1890302	1890302	Bacillus wiedmannii
dda164e1-f9fe-4ad6-b279-e4e2b339c190	1890302	1890302	Bacillus wiedmannii
e342fef2-a823-4673-98b7-52d740530e00	1890302	1890302	Bacillus wiedmannii
e8ea603c-6d36-460a-9507-2dd9b6a031b5	1890302	1890302	Bacillus wiedmannii
eb2ea6de-1312-4b2d-b9d9-04e72ac6c351	1890302	1890302	Bacillus wiedmannii
eb44e311-79da-4387-8cc9-a29de08cdcc6	1890302	1890302	Bacillus wiedmannii
ebc14ce5-3b42-48e0-ae60-40e74933690c	1890302	1890302	Bacillus wiedmannii
f9df5a54-1900-4477-94e6-6e11ca342c06	1890302	1890302	Bacillus wiedmannii
fd61955f-3de6-4125-a299-29e4510f6757	1890302	1890302	Bacillus wiedmannii
cebc2005-4fa7-4181-9917-a042c3ee8b46	1265685	1265685	Bhargavaea ullalensis
0139ded7-8c05-4276-b303-3c4ccc75ec46	367928	367928	Bifidobacterium adolescentis ATCC 15703
024a0539-c65c-4f81-a553-2bd8dd43ee0e	367928	367928	Bifidobacterium adolescentis ATCC 15703
026cefb0-476e-4fdd-87b7-8faf3ee0ddfc	367928	367928	Bifidobacterium adolescentis ATCC 15703
114de674-9a35-4259-a89e-b81daf97ad4b	367928	367928	Bifidobacterium adolescentis ATCC 15703
1b8a4c88-7e7f-4f3a-aad1-928dcc44a841	367928	367928	Bifidobacterium adolescentis ATCC 15703
1c955137-8583-4e68-a1ea-03c52fd953e7	367928	367928	Bifidobacterium adolescentis ATCC 15703
1d870e70-61ac-4f5a-98a8-617c85139584	367928	367928	Bifidobacterium adolescentis ATCC 15703
1dd498ac-ee0f-443e-901a-6bcf6ed111df	367928	367928	Bifidobacterium adolescentis ATCC 15703
205631ba-241a-4992-978e-1d6a16d55654	367928	367928	Bifidobacterium adolescentis ATCC 15703
252c6510-b4b0-41ac-8bc1-5ceddd9f9e28	367928	367928	Bifidobacterium adolescentis ATCC 15703
2b9a821a-69ae-428d-a6b6-05b8732284ad	367928	367928	Bifidobacterium adolescentis ATCC 15703
2d817154-23fa-46aa-aa18-714c82ac47ef	367928	367928	Bifidobacterium adolescentis ATCC 15703
2d927e0a-269d-4219-a855-b041ce1710c9	367928	367928	Bifidobacterium adolescentis ATCC 15703
31e5ceea-d350-4e0f-ac94-d955e8a2d6db	367928	367928	Bifidobacterium adolescentis ATCC 15703
34a2e248-6653-410c-9b66-06baa3e2e6c6	367928	367928	Bifidobacterium adolescentis ATCC 15703
39a65661-d369-435c-9b24-0a5b9dc29010	367928	367928	Bifidobacterium adolescentis ATCC 15703
3a9bd3a6-ef69-4640-804c-a1e2141ba22b	367928	367928	Bifidobacterium adolescentis ATCC 15703
3b262bae-9950-47b9-a0a4-13ab3be983d4	367928	367928	Bifidobacterium adolescentis ATCC 15703
3bce528c-0fd9-4f41-a5d3-51f6da4f2e45	367928	367928	Bifidobacterium adolescentis ATCC 15703
3c63891c-be99-44ba-b99b-4c83fae750ba	367928	367928	Bifidobacterium adolescentis ATCC 15703
4481e225-686f-40ef-848a-2c31eb64ff0d	367928	367928	Bifidobacterium adolescentis ATCC 15703
45600434-8413-4235-96f4-900cc3e47915	367928	367928	Bifidobacterium adolescentis ATCC 15703
48450247-9ab3-4fcf-8a6f-22de8b83e5ce	367928	367928	Bifidobacterium adolescentis ATCC 15703
50f3901a-d9fe-4665-9f92-3775b19ac692	367928	367928	Bifidobacterium adolescentis ATCC 15703
5563a9fb-d906-410c-afb8-51fa62af05cb	367928	367928	Bifidobacterium adolescentis ATCC 15703
59921922-c5e3-4092-9fc1-676e541d1e89	367928	367928	Bifidobacterium adolescentis ATCC 15703
5c0080d7-898b-4dad-8e75-26c5a47bb257	367928	367928	Bifidobacterium adolescentis ATCC 15703
62ab8bab-dd79-4f90-a7c1-0a0cd87b9ccd	367928	367928	Bifidobacterium adolescentis ATCC 15703
635e5aa1-7e29-479f-ab01-08bef28cec29	367928	367928	Bifidobacterium adolescentis ATCC 15703
657b5782-94ed-491e-a7fd-4fd445485207	367928	367928	Bifidobacterium adolescentis ATCC 15703
6878cce8-1477-4edb-a8a8-5999c2139f55	367928	367928	Bifidobacterium adolescentis ATCC 15703
6e3d10bf-03de-4bb5-8681-7c3f38f10896	367928	367928	Bifidobacterium adolescentis ATCC 15703
723be342-f765-44f9-b80f-7df96dc9c1bc	367928	367928	Bifidobacterium adolescentis ATCC 15703
742554fa-a1ce-4ea1-806c-936d50cbfb95	367928	367928	Bifidobacterium adolescentis ATCC 15703
7cf23ef7-073d-4e07-9667-35fa4c86e77f	367928	367928	Bifidobacterium adolescentis ATCC 15703
7e2c8450-aca3-422e-b963-f54eca71322f	367928	367928	Bifidobacterium adolescentis ATCC 15703
8370d19a-fb51-4346-b1af-de9848bc6163	367928	367928	Bifidobacterium adolescentis ATCC 15703
88abeb34-31b2-476d-9faf-2e362ec3e401	367928	367928	Bifidobacterium adolescentis ATCC 15703
89399b6d-4529-41da-870e-4ada57ca1717	367928	367928	Bifidobacterium adolescentis ATCC 15703
89773ab0-5482-42b6-a694-009bbff8c7b9	367928	367928	Bifidobacterium adolescentis ATCC 15703
8ba4cf05-cb8f-4347-ab68-94e6062b8938	367928	367928	Bifidobacterium adolescentis ATCC 15703
8d65334d-bca2-4409-afe0-8f1f759c31f7	367928	367928	Bifidobacterium adolescentis ATCC 15703
8f76f233-d18b-401f-84aa-46b7467ea657	367928	367928	Bifidobacterium adolescentis ATCC 15703
961b4391-4f74-459d-99af-eff406024221	367928	367928	Bifidobacterium adolescentis ATCC 15703
963ad9c1-9ee7-4af2-a489-0356cdd93bec	367928	367928	Bifidobacterium adolescentis ATCC 15703
aa86062a-76f9-467c-978d-d9fcd3fa2bc2	367928	367928	Bifidobacterium adolescentis ATCC 15703
ac79b61c-484e-4633-a1cc-7e7b2de1ae6b	367928	367928	Bifidobacterium adolescentis ATCC 15703
b8a182ef-6abe-4e90-993e-77c7b5c4219c	367928	367928	Bifidobacterium adolescentis ATCC 15703
c2bd3519-5a89-4dca-b0ad-8dfee5adced5	367928	367928	Bifidobacterium adolescentis ATCC 15703
c4a6a10f-1f97-4c88-a720-dfced3b77358	367928	367928	Bifidobacterium adolescentis ATCC 15703
ce75e68e-a0de-4548-a40b-0f6315b60c4c	367928	367928	Bifidobacterium adolescentis ATCC 15703
d02d54dc-cde8-41b8-8ae9-002fa7e12e8a	367928	367928	Bifidobacterium adolescentis ATCC 15703
d0cc6166-392a-4a0b-91cb-5eeab018c326	367928	367928	Bifidobacterium adolescentis ATCC 15703
d22fcd40-3125-4484-8e39-922f2a925f68	367928	367928	Bifidobacterium adolescentis ATCC 15703
d51cd869-72b0-4df0-9782-500834f42693	367928	367928	Bifidobacterium adolescentis ATCC 15703
d797b55a-a236-490b-81c8-a19bd3ec77ce	367928	367928	Bifidobacterium adolescentis ATCC 15703
dc998c72-db64-470c-a94d-0cd54d4b3885	367928	367928	Bifidobacterium adolescentis ATCC 15703
ea55b6b5-9995-41ba-9411-42749082bc69	367928	367928	Bifidobacterium adolescentis ATCC 15703
eeba1834-47ef-4d69-b09a-8edb8661df20	367928	367928	Bifidobacterium adolescentis ATCC 15703
f2187000-8d22-44b5-9cbb-f921a771de18	367928	367928	Bifidobacterium adolescentis ATCC 15703
fc31e6a7-ac6a-4665-8403-545f8a66c7f6	367928	367928	Bifidobacterium adolescentis ATCC 15703
feca5950-4859-4a22-bdb1-e4b2f2cb7005	367928	367928	Bifidobacterium adolescentis ATCC 15703
009717bd-2300-4634-9276-9e096ef976a0	367928	367928	Bifidobacterium adolescentis ATCC 15703
0e08c462-81ce-41aa-a1f9-719684f22afe	367928	367928	Bifidobacterium adolescentis ATCC 15703
10c6a469-6d60-45be-acdf-7f85ca0e2b67	367928	367928	Bifidobacterium adolescentis ATCC 15703
12a928ad-c4c3-438d-9d1e-51af8de64e60	367928	367928	Bifidobacterium adolescentis ATCC 15703
1ab47d15-4284-4f85-a346-be6fd07e41d2	367928	367928	Bifidobacterium adolescentis ATCC 15703
1c25de94-e075-4d00-8228-70aad4c5d9d0	367928	367928	Bifidobacterium adolescentis ATCC 15703
1cde7038-eb5d-44a4-a1c5-9f4751774735	367928	367928	Bifidobacterium adolescentis ATCC 15703
1d0d2ad9-c68c-4316-888a-3dc5ac229e3a	367928	367928	Bifidobacterium adolescentis ATCC 15703
1d105887-0be7-41cf-b86a-ae3b146a871e	367928	367928	Bifidobacterium adolescentis ATCC 15703
200ced50-de60-49e5-baf1-c0ee07eb598f	367928	367928	Bifidobacterium adolescentis ATCC 15703
252acf45-b8a7-4209-9d10-d4fb6919f07b	367928	367928	Bifidobacterium adolescentis ATCC 15703
25884867-b2a1-422e-a04e-ae0e9b53b51e	367928	367928	Bifidobacterium adolescentis ATCC 15703
2c1d7a49-aed7-4af8-b0f6-fe0afeff07c5	367928	367928	Bifidobacterium adolescentis ATCC 15703
2cc1886c-31a2-4ccd-aa51-c9f25bc5b3e9	367928	367928	Bifidobacterium adolescentis ATCC 15703
32aec9a3-57d7-4ad4-a4ff-df5de67eaf27	367928	367928	Bifidobacterium adolescentis ATCC 15703
340b37b5-7bac-4fb0-815f-d8896e0e6073	367928	367928	Bifidobacterium adolescentis ATCC 15703
38328b5d-9340-4cc8-80dc-ef143807b98a	367928	367928	Bifidobacterium adolescentis ATCC 15703
4107dfde-24c0-4142-9fa2-fb15f3c5ae4e	367928	367928	Bifidobacterium adolescentis ATCC 15703
4165a86b-1675-4387-aae3-01ecde0f942d	367928	367928	Bifidobacterium adolescentis ATCC 15703
4934bb29-8cc5-4c7e-93a9-093f65e9c016	367928	367928	Bifidobacterium adolescentis ATCC 15703
4aab0d3f-0ac4-4e8b-b367-8ec5a168793b	367928	367928	Bifidobacterium adolescentis ATCC 15703
500beb18-dba5-4dbe-afa0-dad03f3c14e4	367928	367928	Bifidobacterium adolescentis ATCC 15703
55110636-a7bd-417e-8af1-5a5d1d324927	367928	367928	Bifidobacterium adolescentis ATCC 15703
5ae36d5f-88e5-4ac2-9963-2c956083c8e9	367928	367928	Bifidobacterium adolescentis ATCC 15703
5d81714f-5c4c-4767-b04f-8f6d1e74b7b9	367928	367928	Bifidobacterium adolescentis ATCC 15703
5ed909f1-c75a-43c7-9de8-1c8a7b8d6928	367928	367928	Bifidobacterium adolescentis ATCC 15703
5ee78766-f31d-40e8-92c3-6a16a057eae7	367928	367928	Bifidobacterium adolescentis ATCC 15703
66d1fa23-9503-4d2d-8dd2-2c6c773794ea	367928	367928	Bifidobacterium adolescentis ATCC 15703
6bdb469c-6da8-4ece-9b01-297698a3dff7	367928	367928	Bifidobacterium adolescentis ATCC 15703
6c9da977-3b9f-4df6-97c1-dcfdb2aa8828	367928	367928	Bifidobacterium adolescentis ATCC 15703
6cabb7a0-688e-46ca-8060-d096af4dbd71	367928	367928	Bifidobacterium adolescentis ATCC 15703
7a4a5e45-673d-4f79-9e8a-5d94aff4b8ea	367928	367928	Bifidobacterium adolescentis ATCC 15703
7be4f98d-a76c-49e9-b126-3079ae080442	367928	367928	Bifidobacterium adolescentis ATCC 15703
7e4bae9b-c83b-4318-add5-d7f8347633ee	367928	367928	Bifidobacterium adolescentis ATCC 15703
8afe0407-2c68-4043-b49f-0ddbd5b9e3df	367928	367928	Bifidobacterium adolescentis ATCC 15703
8da828ce-195f-4f3c-a882-38fcdc435b79	367928	367928	Bifidobacterium adolescentis ATCC 15703
91a62a16-2ed7-4e9d-a8ce-8d26e19dcb9c	367928	367928	Bifidobacterium adolescentis ATCC 15703
98f3d410-a2f2-40d3-b5e1-352c0dfcff6c	367928	367928	Bifidobacterium adolescentis ATCC 15703
990893cd-8a71-4294-ba6e-24194dc4b9f5	367928	367928	Bifidobacterium adolescentis ATCC 15703
9fd837fb-9b69-44cd-9d48-e641e1836fb2	367928	367928	Bifidobacterium adolescentis ATCC 15703
a0e5aaad-48d6-429a-8494-72af98f9d182	367928	367928	Bifidobacterium adolescentis ATCC 15703
a378a83e-6b0b-4659-a0c9-4f0e7f34bfbc	367928	367928	Bifidobacterium adolescentis ATCC 15703
a5fafb13-27c0-4cdd-8fce-8d0d4b3224c2	367928	367928	Bifidobacterium adolescentis ATCC 15703
ad4cd1e7-e1f3-4bed-a56b-3bf29d9d2710	367928	367928	Bifidobacterium adolescentis ATCC 15703
aeebcd00-6cdb-436c-98b1-13f0cd0e10df	367928	367928	Bifidobacterium adolescentis ATCC 15703
b10f768d-c3a4-4db6-a24c-b2624e90bc84	367928	367928	Bifidobacterium adolescentis ATCC 15703
b907033b-f4d2-409a-b0a3-2d13bf16f659	367928	367928	Bifidobacterium adolescentis ATCC 15703
bf958094-fd21-4ad3-afb8-416684284799	367928	367928	Bifidobacterium adolescentis ATCC 15703
c0d94e1f-4819-4436-9506-ef85ec7c504a	367928	367928	Bifidobacterium adolescentis ATCC 15703
c4da62f7-2914-4989-838a-c5e2fcdadad2	367928	367928	Bifidobacterium adolescentis ATCC 15703
cd2ea93f-3bc7-4be6-84f2-7c1748df00c3	367928	367928	Bifidobacterium adolescentis ATCC 15703
d0b8f374-187f-4c15-8281-209e5e7222ab	367928	367928	Bifidobacterium adolescentis ATCC 15703
d4e4b379-c24f-4df5-9afe-0373b5836c8d	367928	367928	Bifidobacterium adolescentis ATCC 15703
d70bd362-bf5c-41ae-aef7-c7ca8efc8e55	367928	367928	Bifidobacterium adolescentis ATCC 15703
dd45b207-a00c-41e0-872d-5bca51d074e1	367928	367928	Bifidobacterium adolescentis ATCC 15703
e772ccd5-0d11-41f8-99d2-f50f70825c8a	367928	367928	Bifidobacterium adolescentis ATCC 15703
e7dd636a-5918-4ae9-b85e-cfc8c7dab4f1	367928	367928	Bifidobacterium adolescentis ATCC 15703
e96fc2bd-3647-4ae9-ae01-d89f58cc25c7	367928	367928	Bifidobacterium adolescentis ATCC 15703
e983c0e7-8859-428a-95b1-4d52dc3d80cc	367928	367928	Bifidobacterium adolescentis ATCC 15703
ecd533b8-74ec-4321-ac79-be813095bd04	367928	367928	Bifidobacterium adolescentis ATCC 15703
f2728948-31e2-40e9-8204-2b74d154b092	367928	367928	Bifidobacterium adolescentis ATCC 15703
f2c59373-414c-4c80-ac74-4a9ef4b6deff	367928	367928	Bifidobacterium adolescentis ATCC 15703
f90a8455-b374-4a2a-9547-80e95f972c7c	367928	367928	Bifidobacterium adolescentis ATCC 15703
f9dce407-0e0c-43b5-ac9e-45028f6e4960	367928	367928	Bifidobacterium adolescentis ATCC 15703
06eaeb45-a27c-47ff-9b5b-06d0b1dba4e4	367928	367928	Bifidobacterium adolescentis ATCC 15703
0c2aa218-8ee6-4b5a-bf1c-912d810a3080	367928	367928	Bifidobacterium adolescentis ATCC 15703
14711aec-d7e7-46eb-b686-8d17510bfd20	367928	367928	Bifidobacterium adolescentis ATCC 15703
1fc07f81-d692-4422-80fd-fda09e04cc86	367928	367928	Bifidobacterium adolescentis ATCC 15703
1fc610c4-fce4-4ccc-a436-8b705c39f0b9	367928	367928	Bifidobacterium adolescentis ATCC 15703
21681110-d0dc-4b8d-890a-5583ed79f046	367928	367928	Bifidobacterium adolescentis ATCC 15703
26650351-cdb0-48cc-968b-a3cb2fa8a14b	367928	367928	Bifidobacterium adolescentis ATCC 15703
2a2c6888-b9ae-48d1-a7e1-ca47b03f44d5	367928	367928	Bifidobacterium adolescentis ATCC 15703
2de8c434-a653-4d87-9420-24e47714edba	367928	367928	Bifidobacterium adolescentis ATCC 15703
3704c51d-06cd-4da4-a301-99a816eb95e1	367928	367928	Bifidobacterium adolescentis ATCC 15703
385600bb-36fc-4af4-9b7e-a2652ba07186	367928	367928	Bifidobacterium adolescentis ATCC 15703
394afd08-9dce-42fb-b159-75f92996e80a	367928	367928	Bifidobacterium adolescentis ATCC 15703
3d80fe97-9610-44d7-ae63-34a749a72d78	367928	367928	Bifidobacterium adolescentis ATCC 15703
3f36307d-e5d8-4aa9-8fb1-3a0c1a3aa083	367928	367928	Bifidobacterium adolescentis ATCC 15703
4c64aef8-ceba-4e8b-ab13-f972bd5fecad	367928	367928	Bifidobacterium adolescentis ATCC 15703
580e7675-7fdb-4cc2-b8c8-bdc3031c9087	367928	367928	Bifidobacterium adolescentis ATCC 15703
5ca42edb-94cb-4e0a-8e16-b27798bb55f7	367928	367928	Bifidobacterium adolescentis ATCC 15703
5d67a7b9-518a-4814-b918-11149698fdb9	367928	367928	Bifidobacterium adolescentis ATCC 15703
700848b8-8111-4748-9ae3-7c737c8c348f	367928	367928	Bifidobacterium adolescentis ATCC 15703
70c44f70-b5af-4fa0-9491-bb6573166640	367928	367928	Bifidobacterium adolescentis ATCC 15703
7b56d20f-af3f-446d-ab2c-e97dc1562556	367928	367928	Bifidobacterium adolescentis ATCC 15703
802c6de2-fa98-49ab-8d46-7923219a6e24	367928	367928	Bifidobacterium adolescentis ATCC 15703
89ec40f9-66bf-41fe-85d3-13c69144f792	367928	367928	Bifidobacterium adolescentis ATCC 15703
8f01e112-4d3b-4376-af26-7fe58b2fc55a	367928	367928	Bifidobacterium adolescentis ATCC 15703
934127cf-1e8c-4dbf-9679-2df1229c173b	367928	367928	Bifidobacterium adolescentis ATCC 15703
941933d9-3e47-4f7a-b6af-6435f1570937	367928	367928	Bifidobacterium adolescentis ATCC 15703
94d03476-b470-41b6-b6f6-c36d676b41dc	367928	367928	Bifidobacterium adolescentis ATCC 15703
9e0658dc-224f-4fc4-b4ff-86a7aafec124	367928	367928	Bifidobacterium adolescentis ATCC 15703
9e8b0908-003b-49fa-a6aa-4d673aaa23a5	367928	367928	Bifidobacterium adolescentis ATCC 15703
9ed8837d-11f4-403b-a0ec-38c477844642	367928	367928	Bifidobacterium adolescentis ATCC 15703
a109ea5b-b425-4a37-bdbb-36cfaa665faf	367928	367928	Bifidobacterium adolescentis ATCC 15703
a1706ef1-5e18-480c-b5b6-a1d98cbe1f78	367928	367928	Bifidobacterium adolescentis ATCC 15703
a7b964df-616d-4cfe-af3a-ba7ad79abce4	367928	367928	Bifidobacterium adolescentis ATCC 15703
a934aa88-c273-49d3-8414-6dec350abf93	367928	367928	Bifidobacterium adolescentis ATCC 15703
a954b881-d4b8-4436-9078-4e87cd025b62	367928	367928	Bifidobacterium adolescentis ATCC 15703
ae15ab8c-dca4-4e32-907d-22dd00349c7e	367928	367928	Bifidobacterium adolescentis ATCC 15703
b1b35779-45b7-463a-b6ed-3d3ad431661d	367928	367928	Bifidobacterium adolescentis ATCC 15703
b46a3663-9532-481c-9a0b-93925029bea1	367928	367928	Bifidobacterium adolescentis ATCC 15703
b4804046-2a48-428a-936a-8ef063e5fef8	367928	367928	Bifidobacterium adolescentis ATCC 15703
ba59d683-93c3-46c7-a8d4-83a38368cc75	367928	367928	Bifidobacterium adolescentis ATCC 15703
bb8ccae5-6972-47c5-a8c4-9cddd13f49cd	367928	367928	Bifidobacterium adolescentis ATCC 15703
c995c571-e240-4f77-9c19-46b5d832ddad	367928	367928	Bifidobacterium adolescentis ATCC 15703
cd5a226e-61b8-4424-ba4a-0363352bdcb6	367928	367928	Bifidobacterium adolescentis ATCC 15703
cebf7e67-ea98-4d11-a192-de2d8d41dda4	367928	367928	Bifidobacterium adolescentis ATCC 15703
d330250e-862d-437e-acf5-45b3f96cda4d	367928	367928	Bifidobacterium adolescentis ATCC 15703
d93fa3be-0b09-4683-b76d-d595dbe7eba8	367928	367928	Bifidobacterium adolescentis ATCC 15703
d96f1886-dced-48d5-b3af-8ab702492c8a	367928	367928	Bifidobacterium adolescentis ATCC 15703
de4fade7-19d7-4657-92a7-b169b259fc62	367928	367928	Bifidobacterium adolescentis ATCC 15703
e0e0b943-c46e-4305-945a-f3f8d884bbf8	367928	367928	Bifidobacterium adolescentis ATCC 15703
e1daf8d6-58e8-4774-abfe-0a6da1f55934	367928	367928	Bifidobacterium adolescentis ATCC 15703
e4be5488-2d00-4eda-839b-4ce8dd60bf74	367928	367928	Bifidobacterium adolescentis ATCC 15703
e9f6314b-9dff-430a-a0ee-ddd05d2344f8	367928	367928	Bifidobacterium adolescentis ATCC 15703
ec9e17c4-c9b8-4ec7-8d66-51e74502ab79	367928	367928	Bifidobacterium adolescentis ATCC 15703
fa2029d8-cc48-4226-bca0-14720bf00782	367928	367928	Bifidobacterium adolescentis ATCC 15703
fabf9ad8-a724-4c44-baa4-297db4f8e93a	367928	367928	Bifidobacterium adolescentis ATCC 15703
fc3f7491-ec84-455e-bc95-54b83c2e2286	367928	367928	Bifidobacterium adolescentis ATCC 15703
05f027e1-70e6-489b-813d-1a1092bb72c9	31953	703613	Bifidobacterium animalis subsp. animalis ATCC 25527
25a3551c-dbe8-41fc-bf0c-01384c206b84	1687	1687	Bifidobacterium coryneforme
2d3e21c5-0ae7-4029-baaf-5a639e85f3b1	1687	1687	Bifidobacterium coryneforme
445fd78d-b551-4f60-9ffb-a4e249455a8d	1687	1687	Bifidobacterium coryneforme
71733a9b-0c0b-4714-8122-fae471e64c8b	1765219	1765219	Bifidobacterium eulemuris
64bf7c33-b15f-455d-a650-37f62217161a	1931217	1931217	Bifidobacterium longum subsp. suillum
4aaceba8-ee0d-446f-a3c8-1608790a2269	1931217	1931217	Bifidobacterium longum subsp. suillum
fc1c7e0c-a467-4ec0-a05c-3b20bc6308ed	1931217	1931217	Bifidobacterium longum subsp. suillum
e982d00d-6cc7-4912-b3ec-3e1efb64b212	28026	28026	Bifidobacterium pseudocatenulatum
b48b0792-f281-46e6-afef-952120450865	1694	1694	Bifidobacterium pseudolongum
6296569e-1fc6-43ac-acde-202f862ac14e	2045439	2045439	Bifidobacterium rousetti
a99fc8ec-5b23-44df-af3b-03d1746f3853	1437607	1437607	Bifidobacterium saguini DSM 23967
1541737a-45ae-4443-8c13-8b39e3505166	356829	356829	Bifidobacterium tsurumiense
b1af37ad-2acd-45b0-845c-eeb3d75b8089	1236	466109	Biostraticola tofi
32d213f8-58a5-4f73-b37c-2a289bcaa3cb	55213	55213	Brenneria rubrifaciens
d0d57a95-1847-47c7-a040-a5799bff15b5	119060	1108140	Burkholderia catarinensis
1cb1ac11-090f-452c-9e36-ac2921137a2c	188711	1653476	Caldimicrobium thiodismutans
d135989a-d334-46d9-8517-15ff7b2fd81b	29547	1848766	Campylobacter ornithocola
9606d09f-22d9-4ed5-a878-1dfd9c8b2e07	1434937	1434937	Chitinimonas prasina
e1e3d408-d41d-41d7-b1e6-0538f9cbec11	37659	37659	Clostridium algidicarnis
6293273b-35bf-40fb-97c5-e6b04b35925d	1648214	1648214	Clostridium amazonense
0a07f574-b3c5-4088-aca1-340496b6ae28	1492	1492	Clostridium butyricum
40929359-8d9f-4467-91d9-3f908fc72780	1492	1492	Clostridium butyricum
4bb542f8-7f24-4b33-b1b6-0dab7624f9fc	1492	1492	Clostridium butyricum
e7d64a80-675b-4129-ab05-6b141210392d	1492	1492	Clostridium butyricum
27ab9e24-ad78-4011-aa91-b547368ae467	225345	225345	Clostridium chromiireducens
443599ab-8d34-4358-b32c-f3e12b07ab11	225345	225345	Clostridium chromiireducens
63ae5514-d979-4a54-be44-42721fbaa3b8	225345	225345	Clostridium chromiireducens
89435f3b-ef30-49c6-b85c-6672fada75d8	225345	225345	Clostridium chromiireducens
a11decc3-6f45-40b2-ab97-6594a3717473	225345	225345	Clostridium chromiireducens
c65ae650-3fc6-492f-8d3b-1aec3768b9f5	225345	225345	Clostridium chromiireducens
c94dda7d-e01d-42e6-8b44-6a78a6605ad9	225345	225345	Clostridium chromiireducens
02b2a11a-68a6-49c3-a61c-ed6708fc2390	225345	225345	Clostridium chromiireducens
20e3f51c-c0c9-487f-8472-e796c94e4c8c	225345	225345	Clostridium chromiireducens
52bf6b99-cd43-48d8-a9f8-c130c2fcada4	225345	225345	Clostridium chromiireducens
75998fcd-95ea-42e5-be07-1f268b1baaa3	225345	225345	Clostridium chromiireducens
7f2a8074-e2bd-40f7-bb91-36c821b7db3b	225345	225345	Clostridium chromiireducens
b46b6b74-4213-4647-bed5-b80f830d96d9	225345	225345	Clostridium chromiireducens
0d583897-6da9-4481-b84f-c3fcd3766ed3	225345	225345	Clostridium chromiireducens
3e618590-6d3b-4b1b-9e5f-1dffbbef520a	225345	225345	Clostridium chromiireducens
6b6e921d-0093-4ca3-99d5-d8631703e091	225345	225345	Clostridium chromiireducens
42af1ea4-7c33-41b3-bfc3-c16502307bd7	94869	94869	Clostridium gasigenes
2a5bd4f7-b284-4efc-b91d-bce88f648cfc	1539	1539	Clostridium malenominatum
683c5e45-9d33-4265-8bd8-59748c380ab1	1543	1543	Clostridium oceanicum
0c85976a-0ca7-4879-bd93-f58631b7a75f	29363	29363	Clostridium paraputrificum
68d90cdf-e0ba-4362-a106-078a6ae38f61	69208	69208	Clostridium polyendosporum
0115fed5-7dd5-4a28-85bb-bcfaf09306af	29367	29367	Clostridium puniceum
01f8b51a-a1bb-4268-84cb-9f50a51005e4	29367	29367	Clostridium puniceum
0b342475-b48c-445c-b575-72fe3f7f65d7	29367	29367	Clostridium puniceum
101950b9-e60c-4dbd-8939-e6e071f61057	29367	29367	Clostridium puniceum
11fa04cc-114f-4da8-96a4-368f0a5d6211	29367	29367	Clostridium puniceum
15001ee4-3d1a-44f3-8250-2049f0a995df	29367	29367	Clostridium puniceum
160c5ada-1d34-41c2-a195-eede82b5ea29	29367	29367	Clostridium puniceum
196852d4-63ac-4f8f-9253-afd9d541c3c9	29367	29367	Clostridium puniceum
19a4cd7d-218f-42fe-bcc5-9f22c91c5ab6	29367	29367	Clostridium puniceum
19f5936f-227f-4725-8a27-0355c744791f	29367	29367	Clostridium puniceum
1a4bf41a-c197-4afb-91cf-67aa8bad9b44	29367	29367	Clostridium puniceum
1a5a4af1-413b-4f9e-bbd5-66b5dcab5338	29367	29367	Clostridium puniceum
1c7c4427-ab93-457a-9839-e6e2e8226b2b	29367	29367	Clostridium puniceum
1cfe670a-73c3-491e-aa54-1c64a5327b58	29367	29367	Clostridium puniceum
21de057d-16ab-4aef-8d94-d7bc13feb9b7	29367	29367	Clostridium puniceum
26346839-fb6e-4d0a-9de7-37b74cbb0b15	29367	29367	Clostridium puniceum
2689124f-2a53-4907-93c0-cfcf5d4999f9	29367	29367	Clostridium puniceum
27f86f1d-4a64-4ea2-bd3f-688c3983a86f	29367	29367	Clostridium puniceum
294c59a4-2878-4acc-8c5e-c03aa8b1deb3	29367	29367	Clostridium puniceum
2b448beb-185b-49dc-a3c5-f713e84d2eed	29367	29367	Clostridium puniceum
2b472efe-bc01-4316-a507-c7564d6ee201	29367	29367	Clostridium puniceum
2c0c9faf-5c2d-4b06-90b5-0186d6117c74	29367	29367	Clostridium puniceum
2d625dc3-f0f5-4036-b2a4-ab09f3ba87cf	29367	29367	Clostridium puniceum
2dc2a337-3851-4253-ac12-e796c4594d51	29367	29367	Clostridium puniceum
3054bb54-7140-4d45-91ac-5a83ccba7ba5	29367	29367	Clostridium puniceum
30971d7d-9dfa-432a-8715-2c372513f8e4	29367	29367	Clostridium puniceum
3541614f-128b-49b6-b980-1d644a9f8a61	29367	29367	Clostridium puniceum
36123e50-a562-49d0-b790-a1d5ca6c565e	29367	29367	Clostridium puniceum
3cf9d230-b957-4f2c-96db-86603e77898b	29367	29367	Clostridium puniceum
3d3b3f51-137e-4e59-8ce3-eee0d66b373d	29367	29367	Clostridium puniceum
3d702af9-e6f0-4055-9916-47e93ed8ab46	29367	29367	Clostridium puniceum
3fcabb6b-574c-4210-af46-f2089beb41c7	29367	29367	Clostridium puniceum
4125b630-1508-4f8e-8e67-9c4efa82de31	29367	29367	Clostridium puniceum
428b1654-9ec2-4759-b518-16103fbe83b4	29367	29367	Clostridium puniceum
440528ca-d01e-4867-950c-277b27064e72	29367	29367	Clostridium puniceum
445aa09e-bb22-4e08-bc39-1e5323c99e83	29367	29367	Clostridium puniceum
4a69a125-3776-4f3a-8c5f-477bc2171ab1	29367	29367	Clostridium puniceum
4aab4592-a344-4123-8a67-d7cfcffacfa3	29367	29367	Clostridium puniceum
4b8126a3-c0ba-45fe-93db-c773b3a778a6	29367	29367	Clostridium puniceum
4dc23765-9496-444e-bb6d-43b71762ace3	29367	29367	Clostridium puniceum
4dcefbef-110b-423b-bf49-9a807879f1e4	29367	29367	Clostridium puniceum
4f895881-6b67-497c-84c8-8a02ef9fdfc7	29367	29367	Clostridium puniceum
51b2b0c2-55ca-4576-a480-7a2c649a4360	29367	29367	Clostridium puniceum
577f47a9-8d6e-48ee-a8d9-caaebae88239	29367	29367	Clostridium puniceum
5f0eba40-85e8-4d92-9f8d-fdf5aa974eb5	29367	29367	Clostridium puniceum
64c5fc6d-ff2d-488b-a24e-3268c134393d	29367	29367	Clostridium puniceum
65e826a5-40ee-48eb-bf63-7dc6bfea2478	29367	29367	Clostridium puniceum
689ee670-90f1-487b-ac36-306d8d93d9fb	29367	29367	Clostridium puniceum
6ac07a6f-ed4a-4db5-b200-75459c03155b	29367	29367	Clostridium puniceum
6bab846e-f153-4d39-afd2-80735640d1d6	29367	29367	Clostridium puniceum
6d2be422-4bad-4f53-bd3f-87f6b3c49cba	29367	29367	Clostridium puniceum
6f910d77-9561-4b64-8f2e-8b31aa3397a7	29367	29367	Clostridium puniceum
7557eb2d-bc00-48b3-a898-f4e4c18c6376	29367	29367	Clostridium puniceum
768dbf25-a552-413a-bea8-1fbfb615f822	29367	29367	Clostridium puniceum
79467023-2c65-452b-b38d-a6254a194fe5	29367	29367	Clostridium puniceum
7b6499d0-4fec-492f-9edf-e7d93f909a31	29367	29367	Clostridium puniceum
7c30d3e1-12d6-4869-8686-2a90605416c3	29367	29367	Clostridium puniceum
7cce4e7f-526f-4783-8f8d-0b46d30d998d	29367	29367	Clostridium puniceum
7f24d03a-f0ff-4be0-b839-b8d5c9bdb75d	29367	29367	Clostridium puniceum
80cf3ad9-db20-4763-b66a-cf25a861b528	29367	29367	Clostridium puniceum
819d2b00-bff7-4dc3-9f28-6314888538ce	29367	29367	Clostridium puniceum
83bbec64-54cd-4030-a941-71c1b8f0498e	29367	29367	Clostridium puniceum
89244bd2-d646-49af-ba14-24564ef79377	29367	29367	Clostridium puniceum
8f008643-9d31-4913-9a56-5d9f4bf491f9	29367	29367	Clostridium puniceum
8fe2122a-0192-4f5a-99b5-0f5dea46374a	29367	29367	Clostridium puniceum
90cd0b17-7db2-4e03-aa38-a09ef3a0b01d	29367	29367	Clostridium puniceum
92b71ade-64b2-4d2c-8c65-68ecfec9b5bb	29367	29367	Clostridium puniceum
97443efe-ff0f-4ed2-b31f-68308663b6ca	29367	29367	Clostridium puniceum
9a334208-4f68-4d88-bfcf-dc2134ae1060	29367	29367	Clostridium puniceum
9b44838f-1152-4561-b4a5-cbf5df558c7e	29367	29367	Clostridium puniceum
9df544f6-f405-41ca-9c24-74791fdd33bc	29367	29367	Clostridium puniceum
9e23c9b8-02b0-4d66-8dda-ba9c7d107d00	29367	29367	Clostridium puniceum
9e5dc4ef-3170-4586-916c-ceb57141c6f1	29367	29367	Clostridium puniceum
9f068d1c-98a6-4750-9a8b-d2c9b3cc8916	29367	29367	Clostridium puniceum
a3e0a9de-b6ce-4106-acbb-c3b7d371da6b	29367	29367	Clostridium puniceum
a7e23764-62d0-4fdb-a7df-fe6c7a3cc59b	29367	29367	Clostridium puniceum
a94dddd4-1f87-4fcc-b186-5c676c2b732b	29367	29367	Clostridium puniceum
aa7a4a6f-ad72-41e4-af43-19b436756fde	29367	29367	Clostridium puniceum
b1916537-1843-4028-a829-8a302e713607	29367	29367	Clostridium puniceum
b6b7dbef-a625-445e-bde3-a2f7ffeaf867	29367	29367	Clostridium puniceum
b75291c5-695b-4606-a030-cec875707fbc	29367	29367	Clostridium puniceum
b793f850-be42-4aa9-ae2e-0d0457e6aef3	29367	29367	Clostridium puniceum
be3ba7b2-f0a1-4fd1-8972-3403222e2d6a	29367	29367	Clostridium puniceum
c0c10b99-640c-4a7a-8353-32b34c981e18	29367	29367	Clostridium puniceum
c262d4de-c6d8-4de5-8bd9-c5b47939fac3	29367	29367	Clostridium puniceum
c2b5af8a-83ed-4aa2-8dda-6fab6ce96fe0	29367	29367	Clostridium puniceum
c340d74a-8457-4581-8abb-2a0a64e8a3c1	29367	29367	Clostridium puniceum
c515b702-438a-420a-82e0-290d98318bd6	29367	29367	Clostridium puniceum
c57e77f9-2621-400f-a7da-a3d9383e02e4	29367	29367	Clostridium puniceum
ca0141c8-c128-4f39-aed1-f6c9e8410c84	29367	29367	Clostridium puniceum
cb43dc2a-6641-409c-9756-b59e12e28892	29367	29367	Clostridium puniceum
ccae740c-6e45-45b6-8d0a-67e3541151bf	29367	29367	Clostridium puniceum
ce181dd2-2950-4a13-bbea-2834208e2cb3	29367	29367	Clostridium puniceum
cfb17a8b-b85c-4c0a-85bf-886de68672de	29367	29367	Clostridium puniceum
d3b84247-2010-4645-a30d-f0bd59dfcbd7	29367	29367	Clostridium puniceum
d512ae18-01bb-4f70-9037-5c97d38b0bd6	29367	29367	Clostridium puniceum
d9c1f925-15b2-493d-a19f-248b092b2dbf	29367	29367	Clostridium puniceum
db5d0ea6-8e3e-4e8e-bd38-2221fcd62eae	29367	29367	Clostridium puniceum
db7a957a-f1df-4d64-a57b-e19a45528105	29367	29367	Clostridium puniceum
db805d38-c88e-478b-a3d7-f76850e6e0ef	29367	29367	Clostridium puniceum
dfb449a2-8ff5-4aea-b977-752f637f4797	29367	29367	Clostridium puniceum
e60348dc-0957-4aef-8e9b-28c09cb17a12	29367	29367	Clostridium puniceum
e7036d6d-9da1-40fd-a3d8-6110ee7a16f9	29367	29367	Clostridium puniceum
ebc4552f-0650-4005-9a79-d84e331a1b51	29367	29367	Clostridium puniceum
ec3d4a00-e55b-4052-b6a9-1a964f361a2f	29367	29367	Clostridium puniceum
ed5e6f56-3c8d-44ae-ae03-fe970decbac0	29367	29367	Clostridium puniceum
ef1e8484-b722-459e-a5ab-e827c28d1928	29367	29367	Clostridium puniceum
f3930ce0-02fd-4059-ae84-06978ad2bff8	29367	29367	Clostridium puniceum
f8a60534-3337-49e4-b4a7-4c2e0ed91ec3	29367	29367	Clostridium puniceum
f96a5594-ea83-494f-9d91-eaa4faba48b4	29367	29367	Clostridium puniceum
f9d24a7b-f2a7-4dd1-a800-0c78613ba28e	29367	29367	Clostridium puniceum
fb3dba8c-080e-4776-94a2-f512a6a9e783	29367	29367	Clostridium puniceum
fb634fec-6b16-48c4-94a7-1c167e74e922	29367	29367	Clostridium puniceum
fdd43034-d7b0-4ad1-96a1-232980e9f74d	29367	29367	Clostridium puniceum
fe501d28-a2b9-41b6-b343-00c048a6f118	29367	29367	Clostridium puniceum
07343dfb-af33-4a5c-9bc8-7fb79068cda9	29367	29367	Clostridium puniceum
09cab56f-1489-42b3-a0ca-43d735c6a48c	29367	29367	Clostridium puniceum
0bd483e7-51ad-4a6b-9aee-4fc92f00fb52	29367	29367	Clostridium puniceum
0dae5583-05e1-4627-87a2-7fff783f9c08	29367	29367	Clostridium puniceum
125e0bf8-f82b-4db2-aa46-775def7db1f5	29367	29367	Clostridium puniceum
1260c3e5-2c61-41cc-86b9-39da0533f6e2	29367	29367	Clostridium puniceum
131d58f5-6e96-456c-a766-c75b3098ab50	29367	29367	Clostridium puniceum
134b42e3-f442-4460-957d-e080fed59ff9	29367	29367	Clostridium puniceum
135c0542-4915-410e-9e7b-f3a02d1a5de4	29367	29367	Clostridium puniceum
14df1b74-e502-4425-97e1-a6793131babf	29367	29367	Clostridium puniceum
1557bd85-80aa-49e1-88a7-20f4ed4b2980	29367	29367	Clostridium puniceum
15d38538-835d-45e8-89af-de47ce4fa2b1	29367	29367	Clostridium puniceum
1a2c8560-36f0-4324-83ac-ee1d349c28f2	29367	29367	Clostridium puniceum
1bc8971a-1440-4935-88a3-aec440bcd2b1	29367	29367	Clostridium puniceum
1dd359be-c904-4a3a-9eb0-6e0bb8e12eb7	29367	29367	Clostridium puniceum
1ee964d1-e7a8-42d8-9878-32e3e2d2f97c	29367	29367	Clostridium puniceum
1f0bc34f-0e80-4c39-aef6-c5dd1d666b53	29367	29367	Clostridium puniceum
214ec0e4-2ecb-4aed-b96c-92f7cb5070b8	29367	29367	Clostridium puniceum
22f6fe4f-8db7-4c24-89e8-8c5fa847d32b	29367	29367	Clostridium puniceum
234b60cf-9eb5-4881-8ac5-12c26a5733d9	29367	29367	Clostridium puniceum
261918ea-953c-451f-bd3d-e7737dd756be	29367	29367	Clostridium puniceum
27bcdda3-daf1-4c0b-9a18-bf3bd95e8fcd	29367	29367	Clostridium puniceum
2a8bd1d4-3fd0-4bc6-8e02-4f5b7349ad3e	29367	29367	Clostridium puniceum
2dcd20b9-9638-4a09-b676-b41fb366cc6d	29367	29367	Clostridium puniceum
2eadfeeb-8b80-4fac-ab31-8855fc52d37d	29367	29367	Clostridium puniceum
30726f48-af70-4c2f-9066-a51b459255b6	29367	29367	Clostridium puniceum
32a70e0f-556d-4487-9247-b6bd787120ca	29367	29367	Clostridium puniceum
34f10964-25fc-4669-8b9b-f3d77495cd14	29367	29367	Clostridium puniceum
357016cc-d6fd-4450-a9f6-483b4e22fa7f	29367	29367	Clostridium puniceum
3671351f-e1e6-4886-a007-a577c81e7455	29367	29367	Clostridium puniceum
39420839-167e-4419-bd66-9118a6fec5c9	29367	29367	Clostridium puniceum
3a751817-6f04-4861-916a-dc5a8245cbc1	29367	29367	Clostridium puniceum
3b1d1f4e-f44a-46df-b3b5-81b9eba9747d	29367	29367	Clostridium puniceum
3bc69c9a-87a9-499c-8f69-a6684db8f76f	29367	29367	Clostridium puniceum
3cc6ae2a-1f92-4907-8cdc-2a602b9cfeaf	29367	29367	Clostridium puniceum
40423811-fd72-442e-b705-5fb45beac20f	29367	29367	Clostridium puniceum
442c76a9-107f-446a-b709-63ecfbc12406	29367	29367	Clostridium puniceum
47c77df1-22f8-4491-84fa-4a5871b033b8	29367	29367	Clostridium puniceum
4de1ae25-2011-4768-9a67-34e375a973a2	29367	29367	Clostridium puniceum
5443be50-f959-44e1-83fe-632492a3a759	29367	29367	Clostridium puniceum
54529712-049a-4b09-bca5-e195fe6afb0f	29367	29367	Clostridium puniceum
556fb9a1-ad63-477a-bd5a-a2b73d106559	29367	29367	Clostridium puniceum
55ef3e4b-9b09-419d-a0fa-5e0bc9e6d21e	29367	29367	Clostridium puniceum
5643dd68-45c0-4798-a2f1-4949d3677270	29367	29367	Clostridium puniceum
57ff658a-be7e-4a4a-a600-f993fd1bc27d	29367	29367	Clostridium puniceum
593bf86d-b8bd-474e-9e8f-d58c3ce818d6	29367	29367	Clostridium puniceum
5c743df2-71be-40a3-acbd-2535c2c1d098	29367	29367	Clostridium puniceum
6160e9af-5ab8-4834-bfce-d807a32d3185	29367	29367	Clostridium puniceum
62a0363d-7bc3-4cad-a2f8-1419ea083ec5	29367	29367	Clostridium puniceum
63222dc1-d7af-43f5-a6a1-94329beb9f7a	29367	29367	Clostridium puniceum
64eb59c0-e18a-46a5-95aa-b75bc780b9f1	29367	29367	Clostridium puniceum
68c9a589-1f05-4345-b9aa-2885519c4f9e	29367	29367	Clostridium puniceum
6a7f0fa7-486f-4f1f-9add-bf1489793e22	29367	29367	Clostridium puniceum
6a86e6b1-8f1b-47da-af2a-b6446231d9d3	29367	29367	Clostridium puniceum
6b7e758c-2637-4bbe-84f6-623825aee4a9	29367	29367	Clostridium puniceum
6bfcf0be-4e25-41f5-9d03-518e6debba0f	29367	29367	Clostridium puniceum
6d157a5d-52ed-482a-a07b-6c40f6566d02	29367	29367	Clostridium puniceum
70b805b8-78af-4ed5-bafd-a9fdbad38636	29367	29367	Clostridium puniceum
74baa4d1-036d-4bf0-bccc-a2c9f7a9b73d	29367	29367	Clostridium puniceum
75ee7ee1-6a99-4fdd-8e59-a981bde07521	29367	29367	Clostridium puniceum
78f49eef-cd23-4dee-a6a9-150e9ff8157e	29367	29367	Clostridium puniceum
8001d01a-b0ab-4014-82f6-5474969cb2f0	29367	29367	Clostridium puniceum
827a50f1-b813-49ad-af05-cbbf9a9ade34	29367	29367	Clostridium puniceum
8fc215d8-5d21-458b-a6b9-8f70d8190d78	29367	29367	Clostridium puniceum
9034740c-1945-4a13-a202-79fa6bd36b38	29367	29367	Clostridium puniceum
9177808a-2aa9-4c34-8f3b-ac6d0c6cb3a3	29367	29367	Clostridium puniceum
92c04edc-f2ec-4887-b227-9ef0037828ad	29367	29367	Clostridium puniceum
9300a050-581d-442f-a066-b4b97e96f4f3	29367	29367	Clostridium puniceum
9412f38f-346f-4034-8fb7-7676d1f347c2	29367	29367	Clostridium puniceum
94568edd-0e06-40fc-b50c-e224daa50575	29367	29367	Clostridium puniceum
95e95ae5-4bd6-4b75-94df-ed6c293a2fcc	29367	29367	Clostridium puniceum
965aca3c-35ba-4fe7-8a2e-d7b3852e856c	29367	29367	Clostridium puniceum
96e5c875-4c24-457b-af41-aad227aa49c0	29367	29367	Clostridium puniceum
97e8d59c-9618-4a6b-9ef4-b0ca47eabf18	29367	29367	Clostridium puniceum
9c610fd6-b16b-4125-b05b-d1c089e9880d	29367	29367	Clostridium puniceum
9d8b840d-f343-4a72-a71d-e86f080d9ecf	29367	29367	Clostridium puniceum
9db1f15f-bc10-43ea-a1f7-4675a8ba731d	29367	29367	Clostridium puniceum
a37148c6-a569-4c9d-993f-59ca8f6c416e	29367	29367	Clostridium puniceum
a3903652-0fab-4715-a626-e45e073ed7cb	29367	29367	Clostridium puniceum
a6db292b-dfff-4c32-be1b-55d6e5b1834c	29367	29367	Clostridium puniceum
a78846ba-2bec-4828-8377-2d9b79de5b67	29367	29367	Clostridium puniceum
ac6d08e6-a40e-43b8-8842-ac98447097da	29367	29367	Clostridium puniceum
ae48de9b-552f-48d3-bf36-0cac52978965	29367	29367	Clostridium puniceum
b4a732fb-058d-469d-8053-4480338d4234	29367	29367	Clostridium puniceum
b9893895-032c-4471-b2c2-9aa55ae9ac84	29367	29367	Clostridium puniceum
b9c5ef51-4986-4abc-b2e6-a283d5ee27b1	29367	29367	Clostridium puniceum
bbf3bbd1-2f0d-47e2-a38a-cbb10f9e4d73	29367	29367	Clostridium puniceum
c0298c77-4136-489c-a11b-8133c9b22847	29367	29367	Clostridium puniceum
c2d893db-6cf7-4f54-879b-a29bc297b4b0	29367	29367	Clostridium puniceum
c49b47e2-eecf-4ea8-b2d8-5ba861c90350	29367	29367	Clostridium puniceum
c6b9dc5e-aa55-4666-9b2a-3527438c84ad	29367	29367	Clostridium puniceum
c75f884a-26d1-4973-9899-ac3bc69e88fa	29367	29367	Clostridium puniceum
c85e4c29-ac5e-458e-bd6d-6e229fb8a038	29367	29367	Clostridium puniceum
c8f696a6-ed95-4c81-bdf1-75c19f8efec4	29367	29367	Clostridium puniceum
cd322bee-e0fe-43ae-85db-e531feb74f9e	29367	29367	Clostridium puniceum
cd59d85c-08ac-4d4b-bf72-16169a2dc83f	29367	29367	Clostridium puniceum
cff1b0d4-304f-44e9-9458-ee8f8620c1aa	29367	29367	Clostridium puniceum
d439dcf7-89e8-4848-a8ee-3bd2509c00cc	29367	29367	Clostridium puniceum
d4cdf301-a5bb-4333-92ed-7406b4665d49	29367	29367	Clostridium puniceum
d4e6ac9a-7cd0-403d-8f68-64b109b12782	29367	29367	Clostridium puniceum
d662fa3a-845b-4c9b-81a0-884bbbc36b0d	29367	29367	Clostridium puniceum
d9039794-541a-41fd-9495-14c996d46198	29367	29367	Clostridium puniceum
d9ca827c-4972-4a93-bbcb-ac51f36c8d31	29367	29367	Clostridium puniceum
dbf92528-5a5b-4167-8e79-e8a0aed1ac70	29367	29367	Clostridium puniceum
e13c6da8-caf2-4c76-96be-e1f63aa48609	29367	29367	Clostridium puniceum
e1f4c1b6-571b-4063-9a19-a3f152aabbe4	29367	29367	Clostridium puniceum
e3b6aa43-6cbb-4d17-a8e0-7ba45963cb06	29367	29367	Clostridium puniceum
e41513be-18bd-4002-8aa0-68359c160e47	29367	29367	Clostridium puniceum
e7697552-9575-4f45-ba53-3cfa615cf5ee	29367	29367	Clostridium puniceum
e77e2f9c-c09c-482d-9d4a-d48611b02967	29367	29367	Clostridium puniceum
e7811d33-0f64-485f-a67e-ce9e2e73b904	29367	29367	Clostridium puniceum
ed4af963-65c1-4d3c-aa49-5db79ab56d0f	29367	29367	Clostridium puniceum
ef10d5ae-1c8c-4dcd-9e9d-06851c3bf6a4	29367	29367	Clostridium puniceum
f097a2ec-1071-473e-9807-8106ebc3ed38	29367	29367	Clostridium puniceum
f331b2ff-7792-4a6d-96f3-3cea582d9b4e	29367	29367	Clostridium puniceum
f3bbab8b-f9e4-49ad-876a-d9613bd5bd3c	29367	29367	Clostridium puniceum
f59ebae5-890a-4355-a2aa-9aa6628c26cb	29367	29367	Clostridium puniceum
f5c82385-e9ea-4cdd-ae18-058ed93dd813	29367	29367	Clostridium puniceum
f5fe4ffe-15f6-47aa-8ec8-d09b16a9a825	29367	29367	Clostridium puniceum
f80e1831-1310-4613-ac7f-81a467a61a25	29367	29367	Clostridium puniceum
fb2ce31b-cdbd-4081-924d-39491260a1cd	29367	29367	Clostridium puniceum
fc6d6a9e-36bb-4406-b0b2-d8c18486f5f4	29367	29367	Clostridium puniceum
fd432ea1-f55c-4120-8920-256935f30f63	29367	29367	Clostridium puniceum
fe16a3dc-acef-4c9f-93cb-8c10933813dd	29367	29367	Clostridium puniceum
0401e754-16eb-4575-857f-2c304cfe6226	29367	29367	Clostridium puniceum
042290d2-24ad-48b7-ad05-011c3ed56df4	29367	29367	Clostridium puniceum
05bcbd7f-5b0f-4190-a9d8-8656329242a3	29367	29367	Clostridium puniceum
07b552a5-c71a-4f7f-84db-6c604aaa4353	29367	29367	Clostridium puniceum
0884eb23-f4df-4596-9662-887dd1d56554	29367	29367	Clostridium puniceum
08ce1a98-7397-4f98-aac0-f3e96f05ed0d	29367	29367	Clostridium puniceum
096cc362-7e45-442f-bd9e-8a78b62d6bb7	29367	29367	Clostridium puniceum
0b03a73b-e07e-49eb-9a9f-906357ba8ed6	29367	29367	Clostridium puniceum
0b049d25-33ff-44e9-abe9-01e49e9947c1	29367	29367	Clostridium puniceum
0c08bb74-d4b3-40f9-abb5-ea0cd6dab5fa	29367	29367	Clostridium puniceum
0c9954e4-8cda-48f7-a01f-bcd08dedc09e	29367	29367	Clostridium puniceum
0d1d5c23-9435-4521-8db5-f1a48ffce21f	29367	29367	Clostridium puniceum
0e79fe51-f89e-494a-b065-e37972a45580	29367	29367	Clostridium puniceum
117979bb-7258-4dee-96b8-3a9ba54ad59f	29367	29367	Clostridium puniceum
11d1d93c-4882-4e4b-a54f-8cae43b94ce8	29367	29367	Clostridium puniceum
129756a1-2dad-48b7-8bba-c9997508cc9d	29367	29367	Clostridium puniceum
14709e50-0fb2-4bb9-9001-0d58ff1f56f7	29367	29367	Clostridium puniceum
165fba47-a04b-44b8-b9aa-9b190984414d	29367	29367	Clostridium puniceum
1a216a54-00be-490a-bb70-01617ceb632b	29367	29367	Clostridium puniceum
1ac2917d-3a3d-4383-9b4a-5289fefdce57	29367	29367	Clostridium puniceum
1ceb083d-f5a1-477f-89b0-b08efdc36708	29367	29367	Clostridium puniceum
1da9fed0-9690-40dd-9a6d-0aed38f401b5	29367	29367	Clostridium puniceum
1e5464d5-37bf-41ee-aa45-768dbe36964f	29367	29367	Clostridium puniceum
20c76d1a-c4fc-4b37-a42b-040cb0c3591c	29367	29367	Clostridium puniceum
248bc950-9584-4b38-90bb-7c998221a6da	29367	29367	Clostridium puniceum
248cded0-e219-405d-95a8-e2d27fef79cf	29367	29367	Clostridium puniceum
283a0ebc-a361-4655-b4ce-da236c855958	29367	29367	Clostridium puniceum
2b4cd4c2-0418-45e0-8925-f649f8c3d112	29367	29367	Clostridium puniceum
2d469829-7daa-4621-a97a-22a0126b5437	29367	29367	Clostridium puniceum
2ec2c27c-08cc-4853-98a7-035e3cc952e9	29367	29367	Clostridium puniceum
2f1bfe83-4d97-4ba1-a75e-754d5ef1be63	29367	29367	Clostridium puniceum
2ff6c1f3-10dd-4537-809d-d4739f571612	29367	29367	Clostridium puniceum
358c2c5f-a5f8-4490-aa57-c6d1eaf1ac26	29367	29367	Clostridium puniceum
386c4605-81e0-42cb-b814-042ffe8a15c3	29367	29367	Clostridium puniceum
3c24dec9-545c-4a49-b8c3-c3297ad30bce	29367	29367	Clostridium puniceum
3f84f2d7-80b8-476c-8f74-46f52d1131ea	29367	29367	Clostridium puniceum
41ba1c0f-a2c3-439a-9766-7d0868d30858	29367	29367	Clostridium puniceum
43b477f3-a872-45d2-be87-e629e941f399	29367	29367	Clostridium puniceum
456e4073-40f1-454a-b36f-fe65912448a8	29367	29367	Clostridium puniceum
48d6a9ae-1738-4ab9-bd39-f658f5da780b	29367	29367	Clostridium puniceum
49862ef7-36ef-4b37-9cb4-d859e421eafc	29367	29367	Clostridium puniceum
4b180596-e0af-4982-b838-97a4bf8f918d	29367	29367	Clostridium puniceum
4dd8019b-96a5-4bd0-8103-20b67c95a272	29367	29367	Clostridium puniceum
4e7f85cd-292d-4029-a519-5b8194ec5961	29367	29367	Clostridium puniceum
507ac8e2-76bc-4f12-8f8f-87a6d2eed863	29367	29367	Clostridium puniceum
5085b0f1-ef48-4174-a391-abfad1a24769	29367	29367	Clostridium puniceum
55210983-eae9-43ad-b76c-4bee3cebed57	29367	29367	Clostridium puniceum
58cdd54c-6f09-4713-9c63-f678e7c5f3af	29367	29367	Clostridium puniceum
59c9f7c9-bbf3-4ea9-9724-fdd754b124fe	29367	29367	Clostridium puniceum
5ad270ba-be49-4277-accb-3946f68ab31f	29367	29367	Clostridium puniceum
5dc7c101-a5be-4f8b-be79-4895f8198710	29367	29367	Clostridium puniceum
5e5f164b-67f3-49cb-af5d-e558c3aec7be	29367	29367	Clostridium puniceum
63a88bc9-249f-42fb-a723-e9aedf453add	29367	29367	Clostridium puniceum
63ccace9-131d-4abb-9ebc-a1478f9c0e14	29367	29367	Clostridium puniceum
64459c94-8072-423f-b959-098df788fa86	29367	29367	Clostridium puniceum
6644eadd-5b05-491f-8e2d-9005762b9ecb	29367	29367	Clostridium puniceum
679f09de-8104-4951-8fb6-79f07e107352	29367	29367	Clostridium puniceum
6823d638-ca2e-4422-b15d-e97928110afe	29367	29367	Clostridium puniceum
7261ecd3-d236-4361-9c6e-839e1df5fa19	29367	29367	Clostridium puniceum
72690848-a5e7-453f-affd-4a28e7a53afc	29367	29367	Clostridium puniceum
745088c9-310a-4792-a7f4-a8a0c627b7b1	29367	29367	Clostridium puniceum
747c1e7f-65b2-4dee-9de7-657ea3df4be6	29367	29367	Clostridium puniceum
752a3270-e16b-4b29-b935-9bbd0ee5d40d	29367	29367	Clostridium puniceum
79616d1d-26d5-40d5-bbc9-300d13a71109	29367	29367	Clostridium puniceum
7a8a2e6a-70d8-4ae0-b298-1530ccf07f26	29367	29367	Clostridium puniceum
7b2db0a8-0c63-4175-8c27-dfaa522ebfc3	29367	29367	Clostridium puniceum
7ef53170-bef0-46c8-9dba-12bb928fbd76	29367	29367	Clostridium puniceum
7fe4ef8a-825c-4bfa-be9f-3806390ae62a	29367	29367	Clostridium puniceum
839a5c51-30da-430a-9ca6-caf97b7717c7	29367	29367	Clostridium puniceum
86c49070-dfd1-4856-beca-91b8528892b8	29367	29367	Clostridium puniceum
8aa40d18-9bd3-476a-b52c-5637c358cb7f	29367	29367	Clostridium puniceum
8c6e592a-54be-4b5a-8267-39248a152896	29367	29367	Clostridium puniceum
8c94d331-6e64-436f-b7a7-8a0db58a8b77	29367	29367	Clostridium puniceum
9388b650-ee50-42c2-9940-c9c1e6c7e00f	29367	29367	Clostridium puniceum
944ab2c0-b3b6-4cff-a3c1-23cdfaf73a35	29367	29367	Clostridium puniceum
960011bf-e496-4eaf-b5ab-5e814bcad5fa	29367	29367	Clostridium puniceum
9677367a-8eb6-4325-a414-da46648ccb90	29367	29367	Clostridium puniceum
990b6751-7b39-4e35-a61a-086040b446ce	29367	29367	Clostridium puniceum
999e0845-03eb-4270-9353-8e0adbb7e230	29367	29367	Clostridium puniceum
9ab1eade-5d3f-48a0-a768-92e8ccde5082	29367	29367	Clostridium puniceum
9acba19d-e416-4a3e-bec5-7df9a88b74c4	29367	29367	Clostridium puniceum
9be85186-7c7e-4210-b65b-2738fc1690b3	29367	29367	Clostridium puniceum
9d266d52-ba51-4154-80a2-5b8d80af0962	29367	29367	Clostridium puniceum
9e2bac5a-87e2-4623-bf04-330560d6d7d1	29367	29367	Clostridium puniceum
a258131d-03c6-4de7-9fee-157d24381419	29367	29367	Clostridium puniceum
a28512e8-94d8-4f7e-ab82-68dbcb152f80	29367	29367	Clostridium puniceum
a289ff85-6ece-4717-ae96-76217f102334	29367	29367	Clostridium puniceum
a3a90788-284e-40ff-a0fd-e7f529275a4a	29367	29367	Clostridium puniceum
ae075520-1f2d-479a-9f4b-4cabb376f420	29367	29367	Clostridium puniceum
b134ff20-1664-4165-8bd0-28c070426a45	29367	29367	Clostridium puniceum
b319c317-7d9b-4cd5-b3e7-58b4cf6d1e95	29367	29367	Clostridium puniceum
b4116469-484c-4808-80bd-9066ff05ff1b	29367	29367	Clostridium puniceum
b8860b88-b456-47c1-89e6-f955d75526c8	29367	29367	Clostridium puniceum
bc7d39a7-3a81-4dc9-aa01-1beace45ace5	29367	29367	Clostridium puniceum
bec41d81-8620-4bc4-8fe3-19b470264224	29367	29367	Clostridium puniceum
c2e9f8e7-89b7-4d7d-90b1-1c1e297915f2	29367	29367	Clostridium puniceum
c811b0c6-094c-4b52-80f7-ff178195abd2	29367	29367	Clostridium puniceum
c9416ab6-5af3-4b56-b1a6-ae6e0da95ea4	29367	29367	Clostridium puniceum
cc1c4539-e0d0-4fde-b376-96ce8b8a1f22	29367	29367	Clostridium puniceum
cc492702-b6ce-4590-b249-1bc1ffc0b818	29367	29367	Clostridium puniceum
cf053ec0-545c-452b-9bc9-ad91752660b7	29367	29367	Clostridium puniceum
d230552b-e78a-4418-b6ff-ba630fd9b4f7	29367	29367	Clostridium puniceum
d736fda7-c90e-4622-8e91-dfe47a29c209	29367	29367	Clostridium puniceum
dcae5557-b352-4ef0-ab94-08c16098f765	29367	29367	Clostridium puniceum
df214f04-8830-4106-818c-6d78ec69c0b3	29367	29367	Clostridium puniceum
e3116864-dbe5-4dbc-831f-39dc6206e504	29367	29367	Clostridium puniceum
e63540bb-2a1e-4d85-80f0-1cd9f57472e0	29367	29367	Clostridium puniceum
e8a42de8-32b5-461d-afbe-75d8c2ef51f2	29367	29367	Clostridium puniceum
e924e300-d6ff-43b6-8adf-128b466d0d17	29367	29367	Clostridium puniceum
e9672b6e-92f4-423d-8239-ea609284781e	29367	29367	Clostridium puniceum
eaea210b-d8c7-441d-af58-3e43c8693e1b	29367	29367	Clostridium puniceum
f3a6f48c-8aed-4fa2-b1ff-4cb90a93e19b	29367	29367	Clostridium puniceum
f55eec30-22ce-4bc3-9b69-292f05c695b6	29367	29367	Clostridium puniceum
f6fa069b-3cdd-4887-8a88-79bb13b35fff	29367	29367	Clostridium puniceum
f83b6770-93b6-468b-a722-82d2d6babc18	29367	29367	Clostridium puniceum
f91a3c41-c8f5-4987-8f8e-06201dafb744	29367	29367	Clostridium puniceum
fae628fe-55a1-4f73-82a0-1223627504e6	29367	29367	Clostridium puniceum
faf6509e-1733-4e9b-81b2-7a91bf7f1749	29367	29367	Clostridium puniceum
faffad58-167a-4e4c-a4ed-47600009591f	29367	29367	Clostridium puniceum
fed41caf-7acb-4fe0-b5d2-f3731ef6822f	29367	29367	Clostridium puniceum
149a6706-12d4-424d-b884-d2d76fc46923	169679	169679	Clostridium saccharobutylicum
24274cf3-4b59-4505-9747-4ce88d02b8bf	169679	169679	Clostridium saccharobutylicum
2d637f54-d2cc-4191-bcea-76bd8f40cf54	169679	169679	Clostridium saccharobutylicum
332c44f9-d87f-4763-b206-d12342ed2c8b	169679	169679	Clostridium saccharobutylicum
3e3d2c29-f4ea-471b-a96b-d25c9a97b3bf	169679	169679	Clostridium saccharobutylicum
46312d17-ddb4-4e22-867d-dd385140052e	169679	169679	Clostridium saccharobutylicum
4dff9360-9ac8-4c8e-a8d2-2473d74bb130	169679	169679	Clostridium saccharobutylicum
5c7df93d-7a80-405c-9e67-2ac45da175eb	169679	169679	Clostridium saccharobutylicum
7c635c1c-88e4-4a24-9608-9656edf4b2bb	169679	169679	Clostridium saccharobutylicum
7d2f58c2-a9b0-47d7-a578-428ff0cd5282	169679	169679	Clostridium saccharobutylicum
85330e3d-370a-4752-a059-c1039895c7cc	169679	169679	Clostridium saccharobutylicum
8a1edd18-048a-4554-82f8-c26f86f04777	169679	169679	Clostridium saccharobutylicum
8fbfeb8f-8039-4810-bdd4-dbaf2a08b021	169679	169679	Clostridium saccharobutylicum
94238953-7c34-45db-80c3-f648b4d59403	169679	169679	Clostridium saccharobutylicum
9a2837fe-e7b6-42e9-8d68-5ca4845dfeb1	169679	169679	Clostridium saccharobutylicum
9c17c6b1-ffae-4fa2-918a-29d7ac8bfdc5	169679	169679	Clostridium saccharobutylicum
9de9bacb-3b7d-41f9-87f0-088ca2a4a3f9	169679	169679	Clostridium saccharobutylicum
a7549d00-b84d-4f57-bdc2-22ea474440f9	169679	169679	Clostridium saccharobutylicum
a98198ca-60a1-4aec-9401-2ed54a2a04e6	169679	169679	Clostridium saccharobutylicum
b1c50927-8189-423d-b119-1b283d3d1233	169679	169679	Clostridium saccharobutylicum
ba912ea1-b8e9-499d-a4f7-e8df1143a657	169679	169679	Clostridium saccharobutylicum
c6d45625-f0a8-43bf-a2c0-c45d7a202210	169679	169679	Clostridium saccharobutylicum
c9cc2558-dce7-49cb-a9ed-eb4a0c7f3d1c	169679	169679	Clostridium saccharobutylicum
cfa62bdc-85be-4a16-96a1-d833a76aaa97	169679	169679	Clostridium saccharobutylicum
d655f0f0-eee3-4337-82d8-b8cacebcb250	169679	169679	Clostridium saccharobutylicum
e15e8d3b-e17d-4db4-85ef-0e98c2c750e2	169679	169679	Clostridium saccharobutylicum
e778dd35-2cda-44b9-893f-ec0fbc7afdd4	169679	169679	Clostridium saccharobutylicum
f934aef2-fc93-419c-85c0-4136b60ce501	169679	169679	Clostridium saccharobutylicum
ff35f6a8-00ca-4617-99a2-505c49d88289	169679	169679	Clostridium saccharobutylicum
02014dc0-8cb1-422b-bb8c-911d7f5ca886	169679	169679	Clostridium saccharobutylicum
0868d697-841d-4a94-bde0-241b335bcd2a	169679	169679	Clostridium saccharobutylicum
0df80980-e93e-4bd0-9c73-8c7ac4f52222	169679	169679	Clostridium saccharobutylicum
12cae078-0775-4abd-9ac7-87a2ba6babcd	169679	169679	Clostridium saccharobutylicum
14b91553-c8e1-4d83-86e9-10cc3e7ab861	169679	169679	Clostridium saccharobutylicum
1faeef6e-73a7-463f-be36-2c1e85351467	169679	169679	Clostridium saccharobutylicum
2d69d720-9862-4ad0-a94e-8467564fe6ce	169679	169679	Clostridium saccharobutylicum
34306bff-2764-4f18-9f5a-b827076def16	169679	169679	Clostridium saccharobutylicum
3cee433a-590a-401a-ba28-de4e56580fda	169679	169679	Clostridium saccharobutylicum
418fc187-68dc-4074-9cce-17d94424ff2d	169679	169679	Clostridium saccharobutylicum
4d9066ae-f764-43f2-befb-6e5e7bf925f5	169679	169679	Clostridium saccharobutylicum
566b8bd8-f38c-4b79-a0bd-3d5e9900fb92	169679	169679	Clostridium saccharobutylicum
57f71f5d-4554-43a2-8dbc-cc56d4b70e3d	169679	169679	Clostridium saccharobutylicum
6e488272-b883-4c51-ade8-e862ccc3b089	169679	169679	Clostridium saccharobutylicum
87861803-3819-4703-989e-8ceae1c997c4	169679	169679	Clostridium saccharobutylicum
8b2d4086-bd01-4f91-aba0-4e778de653f0	169679	169679	Clostridium saccharobutylicum
8b47aa61-4f2c-4730-8837-6a234c0f0de5	169679	169679	Clostridium saccharobutylicum
8dd99a4a-1aee-43b3-944b-6ac42678551b	169679	169679	Clostridium saccharobutylicum
8fd1408c-362a-443b-95f4-249e2fcecd73	169679	169679	Clostridium saccharobutylicum
aed66c48-9958-4aeb-9802-5ead8accc776	169679	169679	Clostridium saccharobutylicum
b35bb64e-b661-4363-b644-5e5928984f27	169679	169679	Clostridium saccharobutylicum
b7964f74-0432-412f-aef6-bbc11d028149	169679	169679	Clostridium saccharobutylicum
ba3d0d22-c263-49d0-b0f7-7385761d402c	169679	169679	Clostridium saccharobutylicum
bab8ace0-15b3-4ca8-9cd9-072bf8064b16	169679	169679	Clostridium saccharobutylicum
bc6f4b0a-0a21-41bc-b82e-0001960773f3	169679	169679	Clostridium saccharobutylicum
bd46efad-3207-41a8-85a6-c6fb909a3ff8	169679	169679	Clostridium saccharobutylicum
c20de9da-0c27-4334-a596-4bf76fb3c9ca	169679	169679	Clostridium saccharobutylicum
c91db601-596d-48a3-8704-b811e8deb89a	169679	169679	Clostridium saccharobutylicum
cf5eec4c-6dc4-4ed4-9f18-c5bf9f569a2d	169679	169679	Clostridium saccharobutylicum
ed0a4ead-6e9e-4421-b5dc-28de4d717162	169679	169679	Clostridium saccharobutylicum
ff14e604-6adf-4293-b9c0-dc5b76e6ae23	169679	169679	Clostridium saccharobutylicum
05512b73-2983-4f31-904b-45df3811ed51	169679	169679	Clostridium saccharobutylicum
16beb616-c51b-4c8f-ac4b-52027f304a9d	169679	169679	Clostridium saccharobutylicum
177a6f8d-a87f-4005-a129-7fdaf1f8daac	169679	169679	Clostridium saccharobutylicum
290b9e71-59a8-4126-909b-d1b9d0be99d8	169679	169679	Clostridium saccharobutylicum
2a9e34ee-4602-4cbb-84cd-dd42d09efd86	169679	169679	Clostridium saccharobutylicum
3784d415-49b9-42e9-b8f1-ac128007c3c7	169679	169679	Clostridium saccharobutylicum
3a4fd035-d69a-42e8-9469-8d5231c97db5	169679	169679	Clostridium saccharobutylicum
3fad2541-f68b-487f-903a-d17098c01735	169679	169679	Clostridium saccharobutylicum
41ca46aa-788c-4457-95d9-692b01c95dcc	169679	169679	Clostridium saccharobutylicum
4a09204e-7c02-412a-ba6e-4ef5dfcbc1a0	169679	169679	Clostridium saccharobutylicum
5419a2b6-3f71-481b-a3ed-c289c918efba	169679	169679	Clostridium saccharobutylicum
59a3f986-d0af-409b-8478-166b438bbe03	169679	169679	Clostridium saccharobutylicum
5c08ef15-2bb9-499e-82aa-8beb919a30c7	169679	169679	Clostridium saccharobutylicum
76a0a83f-b5ec-45f6-b85b-d97dfee79bd9	169679	169679	Clostridium saccharobutylicum
783ab0b4-ac0c-43bd-8b64-25d20d7fe033	169679	169679	Clostridium saccharobutylicum
7ecfecce-2ff7-4871-8f17-7d97307c40b4	169679	169679	Clostridium saccharobutylicum
8057fc79-89fa-438b-a669-6a257f3ad722	169679	169679	Clostridium saccharobutylicum
80937f13-226f-4591-be67-c35f5d9dfbed	169679	169679	Clostridium saccharobutylicum
97529e98-0137-493b-ba66-4ab1c0b0a2bf	169679	169679	Clostridium saccharobutylicum
9f8e4f95-794e-49b3-a47b-51e00f2dc8f0	169679	169679	Clostridium saccharobutylicum
a135ff68-d8c9-4316-8387-6ce35087500c	169679	169679	Clostridium saccharobutylicum
a78684a9-317b-42d3-9278-99ef20621200	169679	169679	Clostridium saccharobutylicum
a9b22b6c-1186-4b59-a351-47d5c151fa0b	169679	169679	Clostridium saccharobutylicum
a9c40fab-a491-45b0-8b14-efd1cde76291	169679	169679	Clostridium saccharobutylicum
a9c80f2b-b78e-46c9-9aee-84c5691b2977	169679	169679	Clostridium saccharobutylicum
aeda56fd-873d-43d8-ac3b-e74a2368ca84	169679	169679	Clostridium saccharobutylicum
b70f9c2a-f023-4baf-b7f3-99ae9371bfd8	169679	169679	Clostridium saccharobutylicum
ca0ff8fe-55b2-40a7-a306-14503ffd90eb	169679	169679	Clostridium saccharobutylicum
d2016176-87c6-42b5-8356-2676f86bde91	169679	169679	Clostridium saccharobutylicum
d7bc72e1-9f4f-4564-8d2e-854834f54a71	169679	169679	Clostridium saccharobutylicum
e8e24e18-1fa0-4024-9c9b-4a91eaa2c32f	169679	169679	Clostridium saccharobutylicum
f69dc6f0-f759-4c80-9f4a-3d6958344bce	169679	169679	Clostridium saccharobutylicum
f8f60fa5-9bb2-4cde-8f06-b435b56b0d62	169679	169679	Clostridium saccharobutylicum
feea68e7-c97b-467e-92f8-ca1bf85a02f5	169679	169679	Clostridium saccharobutylicum
ffa1536c-fa63-46fe-97bf-ffd7e41fa7b1	169679	169679	Clostridium saccharobutylicum
03423d23-7fac-4f7e-9b58-255ed3e44f20	36745	36745	Clostridium saccharoperbutylacetonicum
0aa77863-3c6e-4664-8215-04d1fb8b1a4b	36745	36745	Clostridium saccharoperbutylacetonicum
126bd964-e91f-40de-8695-33ffac5d8508	36745	36745	Clostridium saccharoperbutylacetonicum
132a7b3d-7979-4a85-9f6e-7acc7a148a58	36745	36745	Clostridium saccharoperbutylacetonicum
1948e78b-2d31-4cee-811e-6f35631050db	36745	36745	Clostridium saccharoperbutylacetonicum
1f9f56cc-3d28-441a-a169-f661c8300d7e	36745	36745	Clostridium saccharoperbutylacetonicum
21de5053-0e64-4d38-b6d9-bbec3266c365	36745	36745	Clostridium saccharoperbutylacetonicum
2beee298-e11d-470b-9115-9eaf3f675346	36745	36745	Clostridium saccharoperbutylacetonicum
2e8566ad-6e63-4334-8478-be32da71d37d	36745	36745	Clostridium saccharoperbutylacetonicum
319b56a8-37ea-4773-a8e6-55bde7ab4a5d	36745	36745	Clostridium saccharoperbutylacetonicum
6a5876d7-66f3-4bff-a0f2-da5cf912dd8d	36745	36745	Clostridium saccharoperbutylacetonicum
7b542464-61d5-497a-aa4c-5c1de2d65e50	36745	36745	Clostridium saccharoperbutylacetonicum
7d424928-d05c-43e5-b276-b11a1d9d8d16	36745	36745	Clostridium saccharoperbutylacetonicum
823b4a8a-4a6f-4aab-a0e7-54f2393e4ee3	36745	36745	Clostridium saccharoperbutylacetonicum
ac6bd88d-e356-44fb-86d9-f44cd64c7f4f	36745	36745	Clostridium saccharoperbutylacetonicum
b542a5cb-ef8e-4435-872c-7d3f0c5219d8	36745	36745	Clostridium saccharoperbutylacetonicum
c2309ba5-43b3-478c-91c4-5c182878e842	36745	36745	Clostridium saccharoperbutylacetonicum
c69eb384-17b7-40e8-9345-439ace5ccd24	36745	36745	Clostridium saccharoperbutylacetonicum
ce41d9f9-e89a-4943-b979-dcd3ed231ba5	36745	36745	Clostridium saccharoperbutylacetonicum
d108abf2-7016-4382-b69d-29a4f2eee192	36745	36745	Clostridium saccharoperbutylacetonicum
d521bb7e-08ce-4810-8a0f-a191a643ea17	36745	36745	Clostridium saccharoperbutylacetonicum
eb77ecd7-0702-41ea-a876-672ac70a6338	36745	36745	Clostridium saccharoperbutylacetonicum
ebef9c67-5582-48a8-b694-5c4a18287704	36745	36745	Clostridium saccharoperbutylacetonicum
f68d8611-3bb3-4dc2-a139-83b652a191db	36745	36745	Clostridium saccharoperbutylacetonicum
f6d82977-1ad8-4ba9-b3c8-8400cd1684cb	36745	36745	Clostridium saccharoperbutylacetonicum
08deec09-082c-4269-80d2-467f42a705eb	36745	36745	Clostridium saccharoperbutylacetonicum
374e1641-cc69-4aa5-b5d3-a46812a2944f	36745	36745	Clostridium saccharoperbutylacetonicum
3a3ceb78-28f0-437b-90e1-334c165a9b3e	36745	36745	Clostridium saccharoperbutylacetonicum
3d365ba3-88ff-4456-b58e-71f1ea260396	36745	36745	Clostridium saccharoperbutylacetonicum
3d7696de-b970-4d8f-bf5c-e70618d68418	36745	36745	Clostridium saccharoperbutylacetonicum
4198009b-1476-498c-9a56-0215be4d672d	36745	36745	Clostridium saccharoperbutylacetonicum
5fb77210-5615-4005-bb47-b1e7f49e6981	36745	36745	Clostridium saccharoperbutylacetonicum
7d4fa8de-0547-4b59-a62e-1ccfada137b4	36745	36745	Clostridium saccharoperbutylacetonicum
87c58127-273f-4f99-8acf-08a1b8d3010e	36745	36745	Clostridium saccharoperbutylacetonicum
8a5e8738-e32e-4dc5-ba0b-06b058d3f1fb	36745	36745	Clostridium saccharoperbutylacetonicum
8e1027eb-a202-4245-a26e-83886e1841bb	36745	36745	Clostridium saccharoperbutylacetonicum
9658f4bb-152f-4e3c-b233-dec0630e04ba	36745	36745	Clostridium saccharoperbutylacetonicum
a0619b91-ceee-4301-b7d3-7e8e874f4675	36745	36745	Clostridium saccharoperbutylacetonicum
a9b6f346-cb55-42eb-b44a-15317e42fb11	36745	36745	Clostridium saccharoperbutylacetonicum
c2ac3b6e-9884-41ec-b033-0048f941330d	36745	36745	Clostridium saccharoperbutylacetonicum
c8bf5dc7-fb5e-4183-a79b-cf1172867cd9	36745	36745	Clostridium saccharoperbutylacetonicum
d9b4a8bb-4c0f-4bac-8d05-a6e57c31898d	36745	36745	Clostridium saccharoperbutylacetonicum
db2ebb84-d067-45af-b856-ce549b453a59	36745	36745	Clostridium saccharoperbutylacetonicum
dd90f94d-03cc-4fd4-8847-5e8ab6b6469b	36745	36745	Clostridium saccharoperbutylacetonicum
ddc10ad7-964f-41be-99b3-85be96cefd6e	36745	36745	Clostridium saccharoperbutylacetonicum
eb37d9f0-4914-4ee5-a20a-90706a36cbf6	36745	36745	Clostridium saccharoperbutylacetonicum
faefd50b-3ad0-4409-81c2-aa4496c7cd2b	36745	36745	Clostridium saccharoperbutylacetonicum
faeff345-f496-4e4a-806b-cd66997c8ea9	36745	36745	Clostridium saccharoperbutylacetonicum
06fe2223-734c-40b2-b76c-8d1e9c74db04	36745	36745	Clostridium saccharoperbutylacetonicum
2144c22d-c52a-4af7-9d3c-457620bfff7f	36745	36745	Clostridium saccharoperbutylacetonicum
285672f7-6c41-4625-935b-ea1b7539caa8	36745	36745	Clostridium saccharoperbutylacetonicum
2ca45d62-edb3-49df-968e-b9df5c68d049	36745	36745	Clostridium saccharoperbutylacetonicum
31dcdcec-a776-4cb2-a4fd-ee9e78d72de5	36745	36745	Clostridium saccharoperbutylacetonicum
3ba23622-2f91-412c-a35d-10c3e3c004f4	36745	36745	Clostridium saccharoperbutylacetonicum
3ea952c7-436d-477a-a3fa-1b8742af6372	36745	36745	Clostridium saccharoperbutylacetonicum
42b9d3ae-806e-47eb-9863-005749144132	36745	36745	Clostridium saccharoperbutylacetonicum
43883425-561d-4542-9547-93f40f79462d	36745	36745	Clostridium saccharoperbutylacetonicum
48e286b9-ecde-499b-a9b0-d65fbc4531c7	36745	36745	Clostridium saccharoperbutylacetonicum
4bf8e126-08be-4a48-bb87-314a19cfe32e	36745	36745	Clostridium saccharoperbutylacetonicum
5a7a0208-5b03-4b3e-ba10-a2da5c212a53	36745	36745	Clostridium saccharoperbutylacetonicum
5db9ad49-9382-4350-b20a-9036bb38efc8	36745	36745	Clostridium saccharoperbutylacetonicum
62d29dea-9c1b-4cf0-90f7-a6bc7927cee4	36745	36745	Clostridium saccharoperbutylacetonicum
846c7a4a-ecfd-4f04-8fd6-b4656e6e4df4	36745	36745	Clostridium saccharoperbutylacetonicum
89a7898f-0aa1-45a6-a1ec-3770b69ee998	36745	36745	Clostridium saccharoperbutylacetonicum
904ae9b2-137c-4f81-9f3e-4627e66d142d	36745	36745	Clostridium saccharoperbutylacetonicum
b8ac2df8-4006-4b2a-83e2-4fd897711919	36745	36745	Clostridium saccharoperbutylacetonicum
c370cd5d-dc1a-43ae-a6a6-b00e7cfbc4e0	36745	36745	Clostridium saccharoperbutylacetonicum
c91fcc5e-b8db-4dfd-86cc-0999d8daf26e	36745	36745	Clostridium saccharoperbutylacetonicum
d6699e35-a858-4c94-b199-90af7aba52a0	36745	36745	Clostridium saccharoperbutylacetonicum
d878a7d5-f717-4aca-8f99-b7e4d7318cc6	36745	36745	Clostridium saccharoperbutylacetonicum
e4a81369-6753-405c-8894-dd09c5955de1	36745	36745	Clostridium saccharoperbutylacetonicum
f2326eea-be02-4620-931b-8cd6d98db257	36745	36745	Clostridium saccharoperbutylacetonicum
f3735b10-c0b4-4999-a24d-c8e26ca32ed3	36745	36745	Clostridium saccharoperbutylacetonicum
fae233d1-d7a2-4b2b-a7ba-6f573ae5ee74	36745	36745	Clostridium saccharoperbutylacetonicum
fe346139-6844-4cfc-ab36-e30d28e4b94c	36745	36745	Clostridium saccharoperbutylacetonicum
796e32a8-5643-4162-84cf-458842e6b17a	351628	351628	Clostridium schirmacherense
c531403d-694b-49fc-a2f9-36cd171b5ea4	31979	1962263	Clostridium tepidum
0762588a-9f35-4fa8-b2a5-bce04f7c0478	1519	1519	Clostridium tyrobutyricum
5052e2ef-78d4-4ed0-909a-826c3daeb7db	119641	119641	Clostridium uliginosum
8a0b6301-c566-45da-b8fd-85bf02436e6c	119641	119641	Clostridium uliginosum
1aba7ff8-4149-4a69-b894-792e85843747	1157312	1157312	Clostridium vulturis
2a4f1819-2094-40a8-b056-c2786513337e	1911682	1911682	Colwellia agarivorans
e94c81b3-1fe8-4826-bf1d-936c0ad086cb	31989	1614693	Confluentimicrobium naphthalenivorans
bd0580aa-7729-4b81-a60e-f23764b52be3	28211	1614693	Confluentimicrobium naphthalenivorans
7e002ead-0b03-402d-b720-d2016387776e	1760	234828	Corynebacterium caspium
5965b4b3-6073-4c41-a68d-cc13a475ff0e	91347	1354337	Cosenzaea myxofaciens ATCC 19692
c78419a1-3ff1-457c-9dae-6b49a10bfa18	1224	655438	Cycloclasticus pugetii PS-1
0a605694-9d3c-4ed5-903e-989626d2272a	68909	68909	Deinococcus geothermalis
8c717fb2-2c56-4f30-9e65-200f5967cbf3	223556	223556	Deinococcus indicus
9c66f0df-8e65-4dd3-9e3f-9f6b9051d9e3	223556	223556	Deinococcus indicus
cbe52fcc-a34b-47d5-91cb-0ef75c67d5ef	223556	223556	Deinococcus indicus
a6ea054f-aeae-4248-a1b8-9462f4e224f2	1299	1299	Deinococcus radiodurans
c14ffcbe-fdda-4e8e-b621-ce78923a68eb	1299	1299	Deinococcus radiodurans
00ffa215-2d27-4cd4-b117-3e720c21cffd	243230	243230	Deinococcus radiodurans R1
025147af-0378-413b-b0ad-c18648cc0a69	243230	243230	Deinococcus radiodurans R1
0260ea66-9caf-4ee7-83fe-189f0dd19d40	243230	243230	Deinococcus radiodurans R1
04d93680-4e89-40c4-8c3b-5ad4bf8f1078	243230	243230	Deinococcus radiodurans R1
062e7146-1cc2-4452-8469-e9296e8298d6	243230	243230	Deinococcus radiodurans R1
07b0c480-6c69-45a0-99ed-e468f46df521	243230	243230	Deinococcus radiodurans R1
0842c6de-ba9d-4a17-bbad-c65770c81f28	243230	243230	Deinococcus radiodurans R1
0ccc3be8-57aa-4a12-b4ad-00548e2db1a2	243230	243230	Deinococcus radiodurans R1
0d00cc6d-266d-438d-bf31-ff63bc34777e	2	243230	Deinococcus radiodurans R1
0dff6982-362f-4f9f-a4d2-24fb040ec88d	243230	243230	Deinococcus radiodurans R1
0f896d53-0425-455d-aca6-1f1144aa6a0e	243230	243230	Deinococcus radiodurans R1
12d2b796-3344-40aa-910e-2e0569811db9	243230	243230	Deinococcus radiodurans R1
15383539-fba4-4f96-a53e-dc87fcea78e4	243230	243230	Deinococcus radiodurans R1
17a9a1cf-fdf0-4d35-8c54-277cdaf674a0	243230	243230	Deinococcus radiodurans R1
18fa056e-5ae7-41e5-908e-0fd9f6013ebd	243230	243230	Deinococcus radiodurans R1
19ca0e0f-35ac-4fbf-b177-0cb7d108b465	243230	243230	Deinococcus radiodurans R1
1cbdb924-73df-4c59-a262-7721f2f2bbbd	243230	243230	Deinococcus radiodurans R1
1d9cf870-3a29-40f6-9802-f103790b5b9c	243230	243230	Deinococcus radiodurans R1
1de6fda4-ed3c-46d4-ad24-d905143e75fc	243230	243230	Deinococcus radiodurans R1
2312aac4-f8e0-4bca-b1e9-7d4c446cc620	243230	243230	Deinococcus radiodurans R1
238b16d1-f7e0-4db5-8f22-c93d6c7622c3	243230	243230	Deinococcus radiodurans R1
2b97087f-cdfb-4bc2-ac14-3e498f29d9c6	243230	243230	Deinococcus radiodurans R1
2db7dbab-1334-442b-b2e2-d1148ae79c4e	243230	243230	Deinococcus radiodurans R1
2f629d64-03e8-4973-a8b6-ff491fff035c	243230	243230	Deinococcus radiodurans R1
300c05a8-0e89-430a-9f84-6230490ae6e0	243230	243230	Deinococcus radiodurans R1
312e56d8-487e-4d7c-8507-9ce144bcf932	243230	243230	Deinococcus radiodurans R1
32f5e090-8123-4060-a52b-28938303b3de	243230	243230	Deinococcus radiodurans R1
358db628-6937-4fea-a08f-d6826b9669f5	243230	243230	Deinococcus radiodurans R1
3b6bb522-254d-4c33-bf47-2a68136c3950	243230	243230	Deinococcus radiodurans R1
3bcf5b29-1d7b-4e1f-8f4a-ccd3eee70250	243230	243230	Deinococcus radiodurans R1
3cb53975-c01c-4d8b-9c01-2133b1ab4935	243230	243230	Deinococcus radiodurans R1
3e3f8d89-2c75-4f02-aa13-a110356ba8ea	243230	243230	Deinococcus radiodurans R1
3e49b081-969a-47c4-b8fe-3931a5c2240f	243230	243230	Deinococcus radiodurans R1
4217317d-e2be-4472-8b9b-cbce5b87bb7e	243230	243230	Deinococcus radiodurans R1
4251eeb2-899e-4c78-a7c4-f5293d94eb63	243230	243230	Deinococcus radiodurans R1
43f017b3-2434-4e2f-98fd-b14ecbb5fdfa	243230	243230	Deinococcus radiodurans R1
464b89e2-bca5-4253-8acd-7dc03b60d6a6	243230	243230	Deinococcus radiodurans R1
46f4ee0b-98fd-4b89-b9e0-d920d0205973	243230	243230	Deinococcus radiodurans R1
47d331c0-ef0a-4bba-9234-281d195f0d70	243230	243230	Deinococcus radiodurans R1
49c1bdd0-b535-475f-b46f-6fd6c1f01532	243230	243230	Deinococcus radiodurans R1
4a8bee29-c3aa-4009-a3ab-ee7a0e8740d8	243230	243230	Deinococcus radiodurans R1
4acf7f6e-8a2f-4ca5-a634-8bd944ccc9c8	243230	243230	Deinococcus radiodurans R1
4f22aad9-ff53-42e1-9441-99cad9a43ead	243230	243230	Deinococcus radiodurans R1
52518838-0073-4541-b375-8cf0dcb05bce	243230	243230	Deinococcus radiodurans R1
55082040-2586-4880-b65f-8de050c71f87	243230	243230	Deinococcus radiodurans R1
560eace4-28fe-4a80-9e61-d87d10da84fb	243230	243230	Deinococcus radiodurans R1
57034685-d6e0-4710-a648-4307917d7da5	243230	243230	Deinococcus radiodurans R1
582886e2-9dbb-4f3b-96ac-bb2fae698e64	243230	243230	Deinococcus radiodurans R1
58f94976-a8e4-4fe0-9923-19778273eb95	243230	243230	Deinococcus radiodurans R1
590c75b1-9d2e-46f1-92fd-4297ef3ed925	243230	243230	Deinococcus radiodurans R1
5e1eca8c-394b-4825-8795-8ffea1ef9da6	243230	243230	Deinococcus radiodurans R1
61631b7e-b7b6-4f7d-aebd-6f17794f9e0c	243230	243230	Deinococcus radiodurans R1
628967bb-5961-481d-aaa4-ee2fe1395f68	243230	243230	Deinococcus radiodurans R1
64dfaec9-70c1-4b8c-96e3-7606295203d0	243230	243230	Deinococcus radiodurans R1
6671108c-bae1-49cd-84bf-e336c4f69a91	243230	243230	Deinococcus radiodurans R1
686f28df-c28e-4a36-a478-f25a25816766	243230	243230	Deinococcus radiodurans R1
691a7f43-34e8-4b86-9492-5aaad3e37ce1	243230	243230	Deinococcus radiodurans R1
6a207288-054d-493e-ab72-4fcb52b71e09	243230	243230	Deinococcus radiodurans R1
6bf2886c-7877-45ea-a5aa-8c8a1c2dbb4d	243230	243230	Deinococcus radiodurans R1
6c051d31-93e5-4c3c-be00-e344410e5b18	243230	243230	Deinococcus radiodurans R1
6f0e1715-02d3-4ee8-8412-2b623262f475	243230	243230	Deinococcus radiodurans R1
77cdac1f-598d-4a6c-a51b-6caa87ec9a9c	243230	243230	Deinococcus radiodurans R1
78806959-f492-49bf-8502-ac95d6c318a7	243230	243230	Deinococcus radiodurans R1
79ce8805-4862-4abd-a7a9-d147fb786be8	243230	243230	Deinococcus radiodurans R1
7a8fde97-8e95-4ff8-8988-627341be4dac	243230	243230	Deinococcus radiodurans R1
7acc3fbc-e617-4d57-be9c-73f8bfde458e	243230	243230	Deinococcus radiodurans R1
7b0eaf35-2d68-4712-850b-d70724a3ce1e	243230	243230	Deinococcus radiodurans R1
7b666b8f-774a-4b3c-91be-a27ffa9ddedb	243230	243230	Deinococcus radiodurans R1
7e7d041c-4984-4d3a-8640-385bbcd7e776	243230	243230	Deinococcus radiodurans R1
80cfa6d1-7a30-4919-9a68-276dcc609110	243230	243230	Deinococcus radiodurans R1
846aa203-0044-4816-8051-5acaf61b18f8	243230	243230	Deinococcus radiodurans R1
855cd5ad-db90-4eee-b26f-93a5f4d99d73	243230	243230	Deinococcus radiodurans R1
895e5ba0-413e-4de2-9f5c-143a965ea84e	243230	243230	Deinococcus radiodurans R1
8bcc3210-ae1a-42fa-8e9d-15e4c7d84572	243230	243230	Deinococcus radiodurans R1
8bd5ad5a-f1e6-4dac-bbe2-7e7ba6cf93fc	243230	243230	Deinococcus radiodurans R1
8d76508a-ee69-4c72-b45d-d0639a3d46b2	243230	243230	Deinococcus radiodurans R1
8def8f3a-8673-4c6b-b57c-9cef3be130b1	243230	243230	Deinococcus radiodurans R1
93535bc3-bb8d-4ea3-844b-6c2d2de92017	243230	243230	Deinococcus radiodurans R1
93915455-00e1-40d7-8e75-6d4e4026343b	243230	243230	Deinococcus radiodurans R1
95cfb9cf-70d4-4b04-88bd-bba1efb3b5d7	243230	243230	Deinococcus radiodurans R1
9908f967-d285-425e-9e69-2d456c45e44d	243230	243230	Deinococcus radiodurans R1
9943ed82-225c-497f-b2ba-afe7dfc55078	243230	243230	Deinococcus radiodurans R1
99494b84-1852-43ba-8a2c-7f0c70f8dade	243230	243230	Deinococcus radiodurans R1
9aabb0e1-d20e-4d14-9004-11eed0c052b5	243230	243230	Deinococcus radiodurans R1
9b022f62-bd08-42aa-bc01-d74ec6949fc6	243230	243230	Deinococcus radiodurans R1
9bb7fe45-61d8-4087-8094-09555659bb07	243230	243230	Deinococcus radiodurans R1
9c782290-3b15-4a97-9dad-7c9ebe8f62fa	243230	243230	Deinococcus radiodurans R1
9f2acb08-24b9-48ed-a995-9d7fb205c33c	243230	243230	Deinococcus radiodurans R1
a055ae44-aeac-4e75-affe-d8efeb6674e6	243230	243230	Deinococcus radiodurans R1
a2d658b9-2ae5-4aa6-82b4-732dff1f28ed	243230	243230	Deinococcus radiodurans R1
a52fe2ff-f95b-451f-958a-b5745b6e76be	243230	243230	Deinococcus radiodurans R1
a8b14d06-d032-40a8-bb28-b6901c6dd298	243230	243230	Deinococcus radiodurans R1
a992b7e4-9f37-4049-b284-d5e59ab640d7	243230	243230	Deinococcus radiodurans R1
ab523142-34bb-4e7d-93cd-577091dcb074	243230	243230	Deinococcus radiodurans R1
ac1984e8-6853-437b-b2e2-6165169cfe1b	243230	243230	Deinococcus radiodurans R1
af3a77f7-cfa3-4eaf-ae8a-8da50f278976	243230	243230	Deinococcus radiodurans R1
af6855b6-231a-419e-81b1-9dc4e5cee582	243230	243230	Deinococcus radiodurans R1
b182bbde-fbc3-4eaf-9518-ef9b483258c7	243230	243230	Deinococcus radiodurans R1
b19105dd-d863-49db-811d-0a49310e9747	243230	243230	Deinococcus radiodurans R1
b6ee59c5-27ed-4a80-8e3a-7d1cd11a6192	243230	243230	Deinococcus radiodurans R1
b914d38c-71d8-43dc-a36e-b230cc88035c	243230	243230	Deinococcus radiodurans R1
b92a6da1-797d-445a-b6f6-eaaba6055341	243230	243230	Deinococcus radiodurans R1
b9a71a2b-5bef-4b2e-8e97-d89aff595d3a	243230	243230	Deinococcus radiodurans R1
bbb78748-2f8e-49c3-addc-f92d77eac37e	243230	243230	Deinococcus radiodurans R1
be0c6bdf-637b-438b-a5dd-eb965e59b222	243230	243230	Deinococcus radiodurans R1
beab20d9-9220-4250-824c-710a14b51294	243230	243230	Deinococcus radiodurans R1
bfc82846-e538-407a-a12e-b4569841112f	243230	243230	Deinococcus radiodurans R1
c0c86db1-e609-4fe5-832d-9a3ead94396b	243230	243230	Deinococcus radiodurans R1
c1464bfa-f605-4163-a4e1-f309f9045f9d	243230	243230	Deinococcus radiodurans R1
c248ed4f-b5a6-4dd8-a28f-f74c86c37317	243230	243230	Deinococcus radiodurans R1
c36b0166-c4eb-4e8e-9858-75a890921758	243230	243230	Deinococcus radiodurans R1
c6562870-ef5f-417f-a22b-26cab2933190	243230	243230	Deinococcus radiodurans R1
c69ce786-129a-4eae-8300-a09339546b93	243230	243230	Deinococcus radiodurans R1
c7da22db-57eb-421f-8419-ee265ea0a3d0	243230	243230	Deinococcus radiodurans R1
c893fb70-900f-4e44-867d-d1b5d0632b4f	243230	243230	Deinococcus radiodurans R1
c9b35197-f9a9-47eb-89bd-4c4174d0f6d0	2	243230	Deinococcus radiodurans R1
c9edac81-7e90-4c97-97a8-c114fb2a7430	243230	243230	Deinococcus radiodurans R1
ca3be99e-f1bc-425e-be93-81dbadd6e505	243230	243230	Deinococcus radiodurans R1
d3fa8634-0fb2-4e4c-acad-5a32a7eff2a3	243230	243230	Deinococcus radiodurans R1
d44e7b43-8523-44cb-9f9a-2eb77b3013bb	243230	243230	Deinococcus radiodurans R1
d53fef99-6a56-4785-b1e1-8d2a440617d7	243230	243230	Deinococcus radiodurans R1
d62a90b1-3afb-44ef-b9e1-4160365291cc	243230	243230	Deinococcus radiodurans R1
d96a5b48-9c55-4c97-badb-6017dc02ea49	243230	243230	Deinococcus radiodurans R1
d982294f-cd1b-4c78-83dd-e21d1d895a6f	243230	243230	Deinococcus radiodurans R1
db35f40b-595e-49ed-b5fa-b075beea5c54	243230	243230	Deinococcus radiodurans R1
dce900c8-e7ee-4b75-974e-7dfc68c04d5f	243230	243230	Deinococcus radiodurans R1
dfadbfa2-fd54-490a-b7d2-970350406594	243230	243230	Deinococcus radiodurans R1
dff4df7d-3af1-4e4e-9e23-463d2f0e15e5	243230	243230	Deinococcus radiodurans R1
e35738ca-cb8f-4c73-a0d9-4c27e7086370	243230	243230	Deinococcus radiodurans R1
e363f581-ede5-4198-b2d5-0393f1b39738	243230	243230	Deinococcus radiodurans R1
e4252a77-f89c-4fef-a77d-1d7659543f0b	243230	243230	Deinococcus radiodurans R1
e5300d1a-0514-4fe1-9445-9c5ea04dcd92	243230	243230	Deinococcus radiodurans R1
e8865d51-df5e-4b4e-bde5-e3fc9c1b43e3	243230	243230	Deinococcus radiodurans R1
ea7e808b-a060-4c6c-92ee-ee8aa9784743	243230	243230	Deinococcus radiodurans R1
eaadda0c-2253-4190-b2ae-dc3e678fd8a2	243230	243230	Deinococcus radiodurans R1
eb2235c8-a3f2-4150-8f06-2df674ab0590	243230	243230	Deinococcus radiodurans R1
ebc6cc8e-5e25-49e3-b28c-e31d1587730a	243230	243230	Deinococcus radiodurans R1
ed318fcf-015f-4e0b-9206-7731de98c529	243230	243230	Deinococcus radiodurans R1
ef2a2705-9a9f-4099-9b96-290e0be7d2c5	243230	243230	Deinococcus radiodurans R1
efa93408-0700-460f-a727-d636540038d0	243230	243230	Deinococcus radiodurans R1
f0169cef-28c6-4976-99b4-17fbacebb392	243230	243230	Deinococcus radiodurans R1
f0ab60ee-0c73-4480-bff5-bd524a99b17f	243230	243230	Deinococcus radiodurans R1
f1c22d1e-8470-43a9-bc34-1a57d87c7636	243230	243230	Deinococcus radiodurans R1
f1d80aa0-5da2-432b-92ab-e981057f55ec	243230	243230	Deinococcus radiodurans R1
f447d826-9c94-4ba9-9996-a6cc9e1b3951	243230	243230	Deinococcus radiodurans R1
f4db3378-58bb-4f64-9746-8d01c487f572	243230	243230	Deinococcus radiodurans R1
f8a5e7db-8a64-4ec6-949d-d8ad7f1ef6aa	243230	243230	Deinococcus radiodurans R1
fb2230db-c7ec-4b92-be10-43d1c97f8890	243230	243230	Deinococcus radiodurans R1
fb7fbe1d-c1b4-41a7-8ee1-525c6a38d6d9	243230	243230	Deinococcus radiodurans R1
fc362cf1-8358-42d4-be76-67c93c77f780	243230	243230	Deinococcus radiodurans R1
fdde3781-27bf-4582-ad41-7675a3cbf716	243230	243230	Deinococcus radiodurans R1
fe3ec0a0-552b-4f7d-9092-3f53c2441efa	243230	243230	Deinococcus radiodurans R1
052a5dfa-7939-4932-9011-64882b4763b6	243230	243230	Deinococcus radiodurans R1
05aa1295-b0d5-4eae-a005-9de644a8f34e	243230	243230	Deinococcus radiodurans R1
07c58a88-6487-4a5c-b37a-651915d9cab7	243230	243230	Deinococcus radiodurans R1
07c670f1-f9ee-435c-b3e1-997f97f123d2	243230	243230	Deinococcus radiodurans R1
07fa7ba8-8b02-44c4-9a30-3ab9f5acdf74	243230	243230	Deinococcus radiodurans R1
09a809d7-6b47-4dff-ab6b-c480908b63e9	243230	243230	Deinococcus radiodurans R1
0bd8c6b3-e07b-45ca-b1e8-c89d8346e311	243230	243230	Deinococcus radiodurans R1
0c44986c-70db-454b-9261-88ed28b89ba0	243230	243230	Deinococcus radiodurans R1
0d34fe36-7b1c-4353-954d-bb76eb6fd76d	243230	243230	Deinococcus radiodurans R1
12cf65f4-19cc-4408-9d7d-3695e297ff16	243230	243230	Deinococcus radiodurans R1
1566f850-7a13-46fe-8bf2-ce2751172974	243230	243230	Deinococcus radiodurans R1
23d0af1d-a721-47e8-83cc-58df177fce97	243230	243230	Deinococcus radiodurans R1
27106770-d2e9-464e-82bf-77391b60d242	243230	243230	Deinococcus radiodurans R1
2747df96-abef-4b8f-bf55-8d68c925dd15	243230	243230	Deinococcus radiodurans R1
2897b08d-7053-484b-ba8a-03c877b02418	243230	243230	Deinococcus radiodurans R1
2a21a0da-dbf9-47b7-ba37-3aeede01c026	243230	243230	Deinococcus radiodurans R1
2ac539af-f8f4-4de4-acf7-d6bd0e94fba6	243230	243230	Deinococcus radiodurans R1
2e243477-4047-40b6-be54-f31268804973	243230	243230	Deinococcus radiodurans R1
2f3a539b-1571-431d-a29d-3a00f61f0e3c	243230	243230	Deinococcus radiodurans R1
344af55f-75fb-4cff-8570-e38fe3cc7816	243230	243230	Deinococcus radiodurans R1
34bbfb1b-1773-4600-b27a-d88f2df28482	243230	243230	Deinococcus radiodurans R1
3666b960-caf5-4a19-8cee-1e206801390b	243230	243230	Deinococcus radiodurans R1
36ac1c9b-856f-46ca-b51b-82a3285a1953	243230	243230	Deinococcus radiodurans R1
37e60b70-d9f0-4e83-9c41-5e22d3941731	243230	243230	Deinococcus radiodurans R1
38038e74-ee3d-4d1b-acf0-f32e1be9b2ca	243230	243230	Deinococcus radiodurans R1
38bdd83d-ad51-46d0-854f-0e9fc0d2fda0	243230	243230	Deinococcus radiodurans R1
3c3991aa-d787-46c1-ad3b-218ca02b8f0d	243230	243230	Deinococcus radiodurans R1
3c75adc8-bdb0-4470-a178-fbcea6f7365d	243230	243230	Deinococcus radiodurans R1
413d8ff5-2d9d-4e48-a10c-81842339494d	243230	243230	Deinococcus radiodurans R1
46d5f319-dd77-4a61-aa49-6b6a90a62a8a	243230	243230	Deinococcus radiodurans R1
4ab49c1c-fc2a-4297-9e19-acf51f7e3387	243230	243230	Deinococcus radiodurans R1
4acdcf09-0b71-4632-b6b5-3b48ebb53e50	243230	243230	Deinococcus radiodurans R1
4bcab211-d69a-4339-ae99-12f870cca9e0	243230	243230	Deinococcus radiodurans R1
4d0e226e-8b8d-4b45-bbdb-5f5a076b37d8	243230	243230	Deinococcus radiodurans R1
4d81ed4a-c975-45b4-a4ae-3f4005637408	243230	243230	Deinococcus radiodurans R1
503b186b-8896-43c3-9b6e-b5412f334303	243230	243230	Deinococcus radiodurans R1
51f91175-ace5-4c89-a72f-1625f16907f4	243230	243230	Deinococcus radiodurans R1
52eeb398-fd92-4169-8502-5685bd0df9c4	243230	243230	Deinococcus radiodurans R1
5408c537-7b40-4490-900d-cfc458baaded	243230	243230	Deinococcus radiodurans R1
56d65de8-8ebe-4daf-a50e-76550285952c	243230	243230	Deinococcus radiodurans R1
5b1a16e4-ecad-42ff-845d-ddf6683b9c1a	243230	243230	Deinococcus radiodurans R1
5cb7315a-6351-42c7-ad7d-563ab78eba73	243230	243230	Deinococcus radiodurans R1
5e049ccd-573e-4338-a18e-3c12fac5f7e8	243230	243230	Deinococcus radiodurans R1
5f6c41d3-1662-4f6a-ac8b-fb1d8426daed	243230	243230	Deinococcus radiodurans R1
6040d605-0068-4330-9a17-4e1d6ae1d229	243230	243230	Deinococcus radiodurans R1
68afd7c4-a6cc-4343-aaa3-8b27f6ee94fa	243230	243230	Deinococcus radiodurans R1
68fe53fd-ae45-4bf9-af0f-02a19d89c119	243230	243230	Deinococcus radiodurans R1
6c6bdc47-d938-480b-b3f4-e09e924195e9	243230	243230	Deinococcus radiodurans R1
6d58ba10-9c3b-44c8-a0e4-2093ea2c80b8	243230	243230	Deinococcus radiodurans R1
6f9e1f32-f63c-4f6e-8dff-42121fcd16a4	243230	243230	Deinococcus radiodurans R1
70d67124-38a4-43cf-a9ef-310c1eb5e142	243230	243230	Deinococcus radiodurans R1
72567ee7-05d8-4c48-8efa-1774f29adb65	243230	243230	Deinococcus radiodurans R1
743b5f9b-95b4-4692-bda1-a2794124ccb4	243230	243230	Deinococcus radiodurans R1
74bf0b9b-5a72-4dbe-92c8-a228e79ed194	243230	243230	Deinococcus radiodurans R1
7544fb18-cceb-43a8-8dfc-f203c75cb7df	243230	243230	Deinococcus radiodurans R1
775378e6-1165-4be6-bccb-1f39684918e5	243230	243230	Deinococcus radiodurans R1
77a9da21-8155-4472-873b-2b5d026651fc	243230	243230	Deinococcus radiodurans R1
799abcf5-3458-4873-8eae-25b24536d32b	243230	243230	Deinococcus radiodurans R1
7a78b09d-9d1a-466d-a239-9e0b0622491e	243230	243230	Deinococcus radiodurans R1
7a790b0f-9054-472f-9785-a8e8b1ef28c9	243230	243230	Deinococcus radiodurans R1
7cabc0cd-b30f-497d-a33c-3eac056a95f3	243230	243230	Deinococcus radiodurans R1
7de76de9-800a-4b84-844c-7e030799f39b	243230	243230	Deinococcus radiodurans R1
7e33a11e-22a2-482f-825b-0f87c8373697	243230	243230	Deinococcus radiodurans R1
7ec9a181-9e25-46b4-ad36-8831a26ba60f	243230	243230	Deinococcus radiodurans R1
81816f5e-a100-48e1-9da7-656da332101c	243230	243230	Deinococcus radiodurans R1
8355bec8-6dd5-47df-b9d9-7e8be89e1418	243230	243230	Deinococcus radiodurans R1
8390f74c-b004-4452-a849-e56b5175a0c8	243230	243230	Deinococcus radiodurans R1
86c13a40-271b-432e-a9b6-da8f1725e529	243230	243230	Deinococcus radiodurans R1
87f00647-33c9-4c02-a7bd-c4812fa8f69e	243230	243230	Deinococcus radiodurans R1
895f6119-0d4a-4004-be7d-c80fb58b2a7a	243230	243230	Deinococcus radiodurans R1
8a7fc9e8-d3b6-44c3-9a2f-c7dea2dc4626	243230	243230	Deinococcus radiodurans R1
8c2fa407-e90b-4448-8480-95df1949143f	243230	243230	Deinococcus radiodurans R1
8d64ae70-0d5f-45fa-9349-7bbebbe5f48a	243230	243230	Deinococcus radiodurans R1
900cf252-48ba-4086-a71b-49f23db6fe18	243230	243230	Deinococcus radiodurans R1
92af379d-16dd-4f23-83ed-fa437ca6573e	243230	243230	Deinococcus radiodurans R1
941fab7c-001b-485a-84d6-e7602a67605b	243230	243230	Deinococcus radiodurans R1
94fe6dc4-e012-4f59-930e-af7ef785d4f3	243230	243230	Deinococcus radiodurans R1
956e9743-8e7a-486e-aa8b-fce363a5527f	243230	243230	Deinococcus radiodurans R1
97411679-4bf4-4d91-9c61-686c7836be0f	243230	243230	Deinococcus radiodurans R1
97411703-748e-40af-a5ab-484c32796847	243230	243230	Deinococcus radiodurans R1
982cb11e-1e37-4e9a-a48c-16176c5b9881	243230	243230	Deinococcus radiodurans R1
99d0b1ec-3929-47b7-9f15-40d0b1004a24	243230	243230	Deinococcus radiodurans R1
9bb35ef4-1628-4ddc-ab09-543ef8a59c6f	243230	243230	Deinococcus radiodurans R1
9c75d047-e363-4fa8-b2e2-54e0576e0306	243230	243230	Deinococcus radiodurans R1
9effa6f9-be85-4ac2-9f19-fbb1d412d2e7	243230	243230	Deinococcus radiodurans R1
9f039413-4deb-4ecc-8438-3937f1a1f992	243230	243230	Deinococcus radiodurans R1
9f05eda4-374c-46a9-b530-8de4622d0abe	243230	243230	Deinococcus radiodurans R1
a42ba231-9ff9-44f0-8341-932780382775	243230	243230	Deinococcus radiodurans R1
a489512d-4c8f-4130-83e1-178379a4d904	243230	243230	Deinococcus radiodurans R1
a634dfa7-1555-4bfd-96e5-299a5139df99	243230	243230	Deinococcus radiodurans R1
a89adb57-51a2-4359-ae89-b24c9c3f4932	243230	243230	Deinococcus radiodurans R1
abf574e5-5af8-45e6-a17a-fe55bf0bb368	243230	243230	Deinococcus radiodurans R1
aef762d9-1fec-4d46-a8b0-58164e895536	243230	243230	Deinococcus radiodurans R1
b1bdcd96-c360-498b-85c3-25af188dce52	243230	243230	Deinococcus radiodurans R1
b1c8f158-0fc5-4b6a-9718-e145ceb6207a	243230	243230	Deinococcus radiodurans R1
b1e13acc-2c1d-4821-8765-bed6afd02da4	243230	243230	Deinococcus radiodurans R1
b37a9ad5-be70-4d33-a222-4f8ec18bf9d2	243230	243230	Deinococcus radiodurans R1
b67d3610-918d-4493-8176-4aeb0fc57d96	243230	243230	Deinococcus radiodurans R1
b7abc979-f367-4fd7-bc91-026b8c2c0c1e	243230	243230	Deinococcus radiodurans R1
b8d5e5f5-5085-4b62-b56e-9fc504367be8	243230	243230	Deinococcus radiodurans R1
b90d107b-0311-4e43-ab05-d7ff8602bc8d	243230	243230	Deinococcus radiodurans R1
b9d29ef1-80a2-4a7c-ac28-0172d7ea88b3	243230	243230	Deinococcus radiodurans R1
bc308c3a-6316-42d1-8934-d6538e138ddc	243230	243230	Deinococcus radiodurans R1
bdaaf525-3642-44a2-94a0-b7bcf538bab0	243230	243230	Deinococcus radiodurans R1
be66b886-ca38-42c0-bb56-a68c70b1fa78	243230	243230	Deinococcus radiodurans R1
c0b6f646-a3d5-495c-b87b-5ade32d4c397	243230	243230	Deinococcus radiodurans R1
c0e101e1-965d-4946-a4d1-5ac40315640b	243230	243230	Deinococcus radiodurans R1
c3239299-3e1f-46e1-966d-c3e1ee468a76	243230	243230	Deinococcus radiodurans R1
c602e644-cefc-421b-bec4-989194ecd9df	243230	243230	Deinococcus radiodurans R1
c76156a0-563d-4de2-ac53-1acadb3905a3	243230	243230	Deinococcus radiodurans R1
cac8987f-1338-4243-8de6-3eb694e609df	243230	243230	Deinococcus radiodurans R1
d0b84140-c991-457e-94d3-3307b8e0e683	243230	243230	Deinococcus radiodurans R1
d2269bd9-aaab-4d07-944a-8a9a7c7f0e46	243230	243230	Deinococcus radiodurans R1
d24548c9-5266-4c34-87cb-a944a2ff4b47	243230	243230	Deinococcus radiodurans R1
d3acaa58-841a-4228-bacf-ed3f8ddafb66	243230	243230	Deinococcus radiodurans R1
d5b882f8-9ecb-4b36-b73b-bad26bcb3712	243230	243230	Deinococcus radiodurans R1
d60d827f-64f6-4f1a-a46c-cf66ad500086	243230	243230	Deinococcus radiodurans R1
d6c0c82d-535b-4178-a61d-fbbb2256fb07	243230	243230	Deinococcus radiodurans R1
d8a10ed9-4b59-4843-9772-edbb09d226f2	243230	243230	Deinococcus radiodurans R1
db5f2c28-2474-44a9-aca3-389f6a82819f	243230	243230	Deinococcus radiodurans R1
e054022d-643a-4106-bff6-f0e486f748d2	243230	243230	Deinococcus radiodurans R1
e1f87d4b-716d-4a0c-bb6c-98f5cd332f94	243230	243230	Deinococcus radiodurans R1
e2975ea5-e86f-4e5d-83e3-a3a31045f806	243230	243230	Deinococcus radiodurans R1
e6cac1bd-8eef-4cce-ab62-4129586f58e4	1783272	243230	Deinococcus radiodurans R1
e82de57a-8052-476f-9ee3-50a080a38914	243230	243230	Deinococcus radiodurans R1
e9997742-29e3-458e-a9eb-f5d14a840401	243230	243230	Deinococcus radiodurans R1
e9b521af-62bd-4dca-bae5-df3a4ca56db2	243230	243230	Deinococcus radiodurans R1
ea938590-6ed3-439e-816e-b54c9ee43a4a	243230	243230	Deinococcus radiodurans R1
ec19a42b-46d7-43fd-bbdf-cf289b442e6c	243230	243230	Deinococcus radiodurans R1
ee67bd4a-d3cd-43d3-9537-0975f56974b7	243230	243230	Deinococcus radiodurans R1
ee7bb58d-222b-48c5-beb3-0cfe00efb1b6	243230	243230	Deinococcus radiodurans R1
effc6fd5-4a8a-410e-9704-e49d2f93880c	2	243230	Deinococcus radiodurans R1
f29c266e-7a13-4065-bc1c-e3dd641beded	243230	243230	Deinococcus radiodurans R1
f5c589c2-0beb-45bf-87f6-5c0a0d91f8d8	243230	243230	Deinococcus radiodurans R1
fa6e7615-9dde-4d15-9006-cea6ac1d36ff	243230	243230	Deinococcus radiodurans R1
00a6d4bf-154f-4d8e-8269-f3a24da45ddf	243230	243230	Deinococcus radiodurans R1
06cd0fa0-c838-4344-b293-c6686902d652	243230	243230	Deinococcus radiodurans R1
0a16d4b5-c4e0-4e1e-a9d5-f093cc9b7d90	243230	243230	Deinococcus radiodurans R1
0bfc0d0e-ddc9-4701-8e5b-47d054446591	243230	243230	Deinococcus radiodurans R1
0c2e4150-3d19-4f02-87d9-1ff2157f354e	243230	243230	Deinococcus radiodurans R1
0c6ccb85-3737-4455-b546-c6ff60b1501e	243230	243230	Deinococcus radiodurans R1
0cf4fe37-1651-4565-b5b0-9b3c270bee8c	243230	243230	Deinococcus radiodurans R1
0d8c073f-6c6a-4d9d-a057-7e6c0e1e5645	243230	243230	Deinococcus radiodurans R1
0e62c18b-999e-4d8a-b903-437e950e2356	243230	243230	Deinococcus radiodurans R1
0fff0642-1ad1-4656-bf92-8e5b5269665a	243230	243230	Deinococcus radiodurans R1
1040e266-4f76-4ac8-be94-69755dd74d32	243230	243230	Deinococcus radiodurans R1
15c46596-f7f1-4bd8-8691-56eba680ae7f	243230	243230	Deinococcus radiodurans R1
15e1efca-2bf0-4ef5-84c6-0fa1effebf65	243230	243230	Deinococcus radiodurans R1
1678651c-742d-4280-b0e2-4e2337a57169	243230	243230	Deinococcus radiodurans R1
17f8a759-b673-4d99-9474-55b794d562d4	243230	243230	Deinococcus radiodurans R1
18f208e9-2ad8-4c1e-b96e-02a2455f371b	243230	243230	Deinococcus radiodurans R1
1990c2ce-52af-41a9-8a95-ed9012b730ac	243230	243230	Deinococcus radiodurans R1
19af93e6-9aeb-4854-98a8-fbb285087c3d	243230	243230	Deinococcus radiodurans R1
214594e5-9605-4564-a494-e79787c22559	243230	243230	Deinococcus radiodurans R1
21f3292a-2144-4284-a511-9ae111de11d4	243230	243230	Deinococcus radiodurans R1
2213d73b-b9ab-411a-ac50-f5b3aa15dcf1	243230	243230	Deinococcus radiodurans R1
2739a2ef-f9c1-4cff-ae67-e79b9a24e8b4	243230	243230	Deinococcus radiodurans R1
27ba370c-a65d-43ec-b2ab-7f76bec45a60	243230	243230	Deinococcus radiodurans R1
2e73ca51-8c88-4c0d-ae1c-c4152c12ec62	243230	243230	Deinococcus radiodurans R1
2f488f8b-bd17-4513-86f4-7cf0094c8346	243230	243230	Deinococcus radiodurans R1
3009acf5-c444-41ce-9b61-48864b008d98	243230	243230	Deinococcus radiodurans R1
301b1ba8-2c11-42ca-874b-91330c6a5a87	243230	243230	Deinococcus radiodurans R1
3020235d-8a35-4caa-8789-e77495fd4cfc	243230	243230	Deinococcus radiodurans R1
30f8bb3f-45e5-436d-8b4c-b6ea2dda16d0	243230	243230	Deinococcus radiodurans R1
36afd9d6-022c-4e08-b279-cdcac3f0cb51	243230	243230	Deinococcus radiodurans R1
36e56092-852e-44ec-b65e-34d20d19c3ca	243230	243230	Deinococcus radiodurans R1
378113ae-de42-4e81-9b36-1f204757ee40	243230	243230	Deinococcus radiodurans R1
37cfbfe7-55da-46ba-ac49-4880ba899c7b	243230	243230	Deinococcus radiodurans R1
3833064b-0ef4-4a29-b698-d66e9d10bca9	243230	243230	Deinococcus radiodurans R1
3c26f152-17cd-482d-8c5f-1ae87ddedd53	243230	243230	Deinococcus radiodurans R1
3c6111a0-9612-43b5-9aaf-b4a0498f982d	243230	243230	Deinococcus radiodurans R1
3c83cfcf-dae1-4f11-a2d9-b6e7b77d31c9	243230	243230	Deinococcus radiodurans R1
3c88ba1c-c27f-4008-8092-11447369398c	243230	243230	Deinococcus radiodurans R1
3ca12899-1999-49db-99b6-c0533c1a6660	243230	243230	Deinococcus radiodurans R1
3e3e31d3-e9a1-4130-8fba-5e8ec2c00eb2	243230	243230	Deinococcus radiodurans R1
408e70fc-bd06-4d80-bb60-a6400a80de05	243230	243230	Deinococcus radiodurans R1
40d203f2-ea58-4de2-8a35-05a7156d7541	243230	243230	Deinococcus radiodurans R1
423bca00-4424-40a2-8fef-ba32acb4759e	243230	243230	Deinococcus radiodurans R1
44090b6f-800a-4e1d-a142-f7ce5df6a537	243230	243230	Deinococcus radiodurans R1
465505c2-2b71-4ef5-bc47-84940518c587	243230	243230	Deinococcus radiodurans R1
4920e651-9a82-450e-a67a-c8ab80f9a6b2	243230	243230	Deinococcus radiodurans R1
4e8ca913-81cc-49b3-a0a9-496563f3b82a	243230	243230	Deinococcus radiodurans R1
4e98ff07-2788-48ec-af2e-efe1d30b9b40	243230	243230	Deinococcus radiodurans R1
50284ab4-10f5-461d-ba7d-b5c251616a37	243230	243230	Deinococcus radiodurans R1
50e2f94a-97df-4798-985a-49724410c592	243230	243230	Deinococcus radiodurans R1
515e4d8a-292e-4149-b649-9a2f02896654	243230	243230	Deinococcus radiodurans R1
5355b800-d137-4753-ac42-eec7fed4cb81	243230	243230	Deinococcus radiodurans R1
549e3585-a9d4-4731-be42-08a1f0d2c5e1	243230	243230	Deinococcus radiodurans R1
573e2dfa-4465-40d5-bf35-8f0f9eb3ad39	243230	243230	Deinococcus radiodurans R1
59900428-a9e1-47b3-8485-3d3500e4e216	243230	243230	Deinococcus radiodurans R1
59f45329-22b1-48d9-a718-968e8506955b	243230	243230	Deinococcus radiodurans R1
5a7d41ad-0774-4ba3-9668-2f2d3ab36498	243230	243230	Deinococcus radiodurans R1
5ba170be-18fd-452e-863f-3e0558ee34ac	243230	243230	Deinococcus radiodurans R1
5bb62868-8927-4fdf-ba69-8c494862e95c	243230	243230	Deinococcus radiodurans R1
5cf30a62-8e06-43e9-add1-f0d49b7e2428	243230	243230	Deinococcus radiodurans R1
5eb656a8-1c31-4c7e-b254-61815cdf7e6e	243230	243230	Deinococcus radiodurans R1
5efaa6dd-9562-4448-957c-a74ad0a1425e	243230	243230	Deinococcus radiodurans R1
603fc97e-ccea-4229-b26f-234a85a5f37c	243230	243230	Deinococcus radiodurans R1
60e031e4-a599-43ff-a478-f6522c3a535d	243230	243230	Deinococcus radiodurans R1
61a0df13-2e81-4f4a-b972-92442c904b01	243230	243230	Deinococcus radiodurans R1
61dd72a1-f49c-4f87-832f-e6c3825202f7	243230	243230	Deinococcus radiodurans R1
66874e3f-7aca-43af-821f-d4b7db1d4164	243230	243230	Deinococcus radiodurans R1
68d39e5f-4753-4d50-8db9-64ae67bbe711	243230	243230	Deinococcus radiodurans R1
6ab477db-3ccc-4fd5-a261-6a584f1d7f1c	243230	243230	Deinococcus radiodurans R1
73fbc796-fe5a-4c4a-bcc7-5e17532d4c96	243230	243230	Deinococcus radiodurans R1
75f246ad-006f-40de-8964-a2eb70e104f9	243230	243230	Deinococcus radiodurans R1
777240bc-8339-4ad7-8fdd-a6ac07e66c38	243230	243230	Deinococcus radiodurans R1
77b4c8b3-ef70-4be8-9cdc-f19f40bb4986	243230	243230	Deinococcus radiodurans R1
77bfa17b-570d-4ff5-a161-a5d392fa87a0	243230	243230	Deinococcus radiodurans R1
78e6ad9b-cef1-47c4-82dc-db7768255f44	243230	243230	Deinococcus radiodurans R1
79024360-92dc-43f3-9fb6-020c79233a91	243230	243230	Deinococcus radiodurans R1
79e2c168-2200-4fa4-8505-d592c2f4f387	243230	243230	Deinococcus radiodurans R1
7ae6eedc-4714-43fd-801a-c9e6989e2eb4	243230	243230	Deinococcus radiodurans R1
7babce9f-0b0d-423c-9cf4-b7e61cb6b56c	243230	243230	Deinococcus radiodurans R1
7fe05510-dfb5-4d67-a0a3-67f27c66c2a5	243230	243230	Deinococcus radiodurans R1
80f9d701-6a22-4491-8a74-36688ad9f766	243230	243230	Deinococcus radiodurans R1
819c7c8c-c570-4126-b3c6-9eec58eb9f56	243230	243230	Deinococcus radiodurans R1
81f5b04d-88c9-47d1-ae25-7561ff223adf	243230	243230	Deinococcus radiodurans R1
865db4e0-60bc-4fd8-9aa9-015179863a2b	243230	243230	Deinococcus radiodurans R1
870f2226-9777-4d40-9e8b-5f22ee472e27	243230	243230	Deinococcus radiodurans R1
897cdfa2-6847-4d70-9ecb-339740df3b01	243230	243230	Deinococcus radiodurans R1
8b69f5b3-12c4-4bd6-bcbc-a72dda83e974	243230	243230	Deinococcus radiodurans R1
8bacd49a-e313-400a-9680-b46e5fb8656b	243230	243230	Deinococcus radiodurans R1
8dc3da1e-40a0-46c5-b624-b723c34bea71	243230	243230	Deinococcus radiodurans R1
94e06556-db32-4558-bc3f-7dfa57c1c875	243230	243230	Deinococcus radiodurans R1
95820081-54bd-40c5-a8e8-8ec86994d589	243230	243230	Deinococcus radiodurans R1
95ec36d7-2f7e-419b-a42d-e61f73e2b453	243230	243230	Deinococcus radiodurans R1
96ddc939-d394-4cef-ab12-13fe28aa9075	243230	243230	Deinococcus radiodurans R1
97164bb5-8030-451c-bd20-727e53d3367d	1783272	243230	Deinococcus radiodurans R1
98b203ab-1a4f-4606-a9ad-caf54eca8997	243230	243230	Deinococcus radiodurans R1
99190071-edbc-41e6-aade-d7baef0de2b4	243230	243230	Deinococcus radiodurans R1
9944e467-5d67-4821-859c-88a52f8e66a4	243230	243230	Deinococcus radiodurans R1
9baaa56b-8e3c-4f68-92ed-8cb646d2815d	243230	243230	Deinococcus radiodurans R1
9c0583cf-e52f-4aa7-8118-f5eb2e639d31	243230	243230	Deinococcus radiodurans R1
9e12026b-dcf0-4c98-a89d-a8cae9461e24	243230	243230	Deinococcus radiodurans R1
9e2c9719-c56f-4889-8ff1-c0475491fca6	243230	243230	Deinococcus radiodurans R1
9ee80215-70b2-4c55-bf20-b36e7a8ace32	243230	243230	Deinococcus radiodurans R1
a27f5429-17c3-4f0e-bb2d-01eeae16875f	243230	243230	Deinococcus radiodurans R1
a33b04d5-3c71-40bd-9323-9626e9987db8	243230	243230	Deinococcus radiodurans R1
a4468880-92b0-40ec-8db0-fdfd214e6648	243230	243230	Deinococcus radiodurans R1
a4beeab1-a7c7-4a0f-9646-d70a7cb5fd57	243230	243230	Deinococcus radiodurans R1
a594677e-6ef5-4721-98ca-9c931b4020ba	243230	243230	Deinococcus radiodurans R1
a6620854-5dd1-4f4d-98b9-496072e31813	243230	243230	Deinococcus radiodurans R1
a765cf1b-f495-4154-9ce7-913bff2486aa	243230	243230	Deinococcus radiodurans R1
a8f34436-205b-4d50-b405-7a403c80552e	243230	243230	Deinococcus radiodurans R1
a9659ae2-137c-4456-925a-7c1db10e91bd	243230	243230	Deinococcus radiodurans R1
ab421a36-315a-43db-bb21-db574adf7ad2	243230	243230	Deinococcus radiodurans R1
af94362c-40b3-4da4-9281-252e8d227a49	243230	243230	Deinococcus radiodurans R1
af9462bc-8594-413c-9a57-fbc6071dda90	243230	243230	Deinococcus radiodurans R1
b11daef6-ea17-4286-a27b-0268bf85faf5	243230	243230	Deinococcus radiodurans R1
b1d424b7-c50c-41a3-b31b-a13a1a527637	243230	243230	Deinococcus radiodurans R1
b4bfee9e-274e-489b-9d76-f50bb9a76f24	243230	243230	Deinococcus radiodurans R1
b5684ce7-59ea-4454-873b-73ff443f3e4e	243230	243230	Deinococcus radiodurans R1
b5ba801e-3600-4794-8463-b4207abf7145	243230	243230	Deinococcus radiodurans R1
b787b540-7e6f-4034-8ec7-b8ab04538a9a	243230	243230	Deinococcus radiodurans R1
b80212d3-9439-4e32-8a5f-4fe81a9d066e	243230	243230	Deinococcus radiodurans R1
b8c3c2d8-3cd8-4a01-9e7c-7b8ea5183b20	243230	243230	Deinococcus radiodurans R1
b90e2d5e-c1e9-4246-917a-da04c28d121f	243230	243230	Deinococcus radiodurans R1
b994fe54-0418-4e91-bc5a-c8e1bbe67e4a	243230	243230	Deinococcus radiodurans R1
b9d9f438-c7ca-42a9-af41-dc9d0cd2aa66	243230	243230	Deinococcus radiodurans R1
ba0ef79d-8858-4611-b45a-97932e1c3ac0	243230	243230	Deinococcus radiodurans R1
bac5d0b2-fd94-4fc3-8ce0-f4f0d77aba7a	243230	243230	Deinococcus radiodurans R1
bbfbc5e0-2a43-4a8d-957d-c3ab9ff3e8fe	243230	243230	Deinococcus radiodurans R1
be4e3372-b859-4de0-b267-cb8855693e12	243230	243230	Deinococcus radiodurans R1
be908046-0ee9-420f-9efc-6990bac549ae	243230	243230	Deinococcus radiodurans R1
c1945a20-7ac2-47bc-81bb-468a84807ba1	243230	243230	Deinococcus radiodurans R1
c2126c4b-0aa2-422a-8760-0eba3157c000	243230	243230	Deinococcus radiodurans R1
c53a9e54-33c9-4c65-95c6-d6861b4b73cf	243230	243230	Deinococcus radiodurans R1
c5984e26-6138-4531-88a9-47d98341e3cc	243230	243230	Deinococcus radiodurans R1
c93960b9-3d85-477a-bf6e-c48ed7b2c8b0	243230	243230	Deinococcus radiodurans R1
cf073cd9-e257-4751-8418-b9b809fa1322	243230	243230	Deinococcus radiodurans R1
cfbfdfad-a84e-43e6-b047-8fa41d6da67a	243230	243230	Deinococcus radiodurans R1
d3076241-2bb4-49c3-bc96-3d97da24a2fe	243230	243230	Deinococcus radiodurans R1
d33ac4e8-e17e-44ad-b8f4-2f0c02b9f02d	243230	243230	Deinococcus radiodurans R1
d4d3e229-5753-4b15-9585-90431ba21822	243230	243230	Deinococcus radiodurans R1
d5b0924b-20be-431e-a0dc-23d846aea5bc	243230	243230	Deinococcus radiodurans R1
d642f538-b05d-4b97-8d56-401c7de41a9e	243230	243230	Deinococcus radiodurans R1
d660728d-58c7-4561-b132-3addb15e48ab	243230	243230	Deinococcus radiodurans R1
d7fd1faf-b6c5-486c-9bb0-e0acd69d27ce	243230	243230	Deinococcus radiodurans R1
d873343b-15cc-4aa4-a80b-1bacec14f4c2	243230	243230	Deinococcus radiodurans R1
d8a0f4bb-07c5-4bae-a7e1-0a5f7a7e34f6	243230	243230	Deinococcus radiodurans R1
da0a4109-d8e3-4b77-ae98-c54f30a023e8	243230	243230	Deinococcus radiodurans R1
dad09f12-04e1-4460-8c14-74e0b25514ac	243230	243230	Deinococcus radiodurans R1
de8047f2-ed09-4b88-bbfa-e4aa494a8b76	243230	243230	Deinococcus radiodurans R1
df3fcbef-add7-4c79-a381-732fc468673e	243230	243230	Deinococcus radiodurans R1
e1d3b4f7-bb04-401d-8e4d-ab2deb2c0a1e	243230	243230	Deinococcus radiodurans R1
e3baeef1-55fb-4ee0-91c1-e381cee8b462	243230	243230	Deinococcus radiodurans R1
e8ff87b0-2176-45f0-a934-925447b7249d	243230	243230	Deinococcus radiodurans R1
ea1bffc0-e83e-4dda-8e56-a9ea5d865acd	2	243230	Deinococcus radiodurans R1
eafb9c17-6db2-4373-95f2-70b14df4d705	243230	243230	Deinococcus radiodurans R1
ed1635b3-973b-441c-9311-c34a8ada8e72	243230	243230	Deinococcus radiodurans R1
f0b08c82-a3ec-42f7-8216-76fc34a6780b	243230	243230	Deinococcus radiodurans R1
f0b9ec2a-037a-48e2-8cc4-caf78c359af5	243230	243230	Deinococcus radiodurans R1
f1d27c5f-06df-4120-a5f7-3b2ab48d3baf	243230	243230	Deinococcus radiodurans R1
f22418fd-75d4-4758-b12e-1ce2e2beb8b0	243230	243230	Deinococcus radiodurans R1
f27a9821-fc49-4656-9d78-4616765498c0	243230	243230	Deinococcus radiodurans R1
f301c09c-55d6-41fe-9422-5eb249ee558e	243230	243230	Deinococcus radiodurans R1
f3e97246-6507-4fd4-b5f8-012e7d639cb1	243230	243230	Deinococcus radiodurans R1
f65e6996-1283-4598-be1f-6f5b51b40ce0	243230	243230	Deinococcus radiodurans R1
f936170d-0932-4705-af2c-31e7d039138a	243230	243230	Deinococcus radiodurans R1
f99b8591-3f41-4398-9d81-88809b2761f4	243230	243230	Deinococcus radiodurans R1
fb1bc7a6-bac0-4ed0-83ac-a5facbad2cd3	243230	243230	Deinococcus radiodurans R1
ff5f365e-f59d-4410-90e3-73e4cf62be67	243230	243230	Deinococcus radiodurans R1
c1370d0e-6b5a-4603-b4ae-bab322c96799	1478223	1478223	Deinococcus radioresistens
9b3fa302-3f38-4422-882f-e2502722fd8e	536443	536443	Deinococcus taklimakanensis
c42e3341-b4d1-4b94-af87-99146a26174c	1403343	1403343	Deinococcus wulumuqiensis R13
21c99661-afb4-435c-b800-f29c1cc6834f	1403343	1403343	Deinococcus wulumuqiensis R13
973bc925-9ec4-416e-be91-7598908f5f0d	1403343	1403343	Deinococcus wulumuqiensis R13
4679432e-5444-4896-8ded-008602fe960f	2	109258	Desulfacinum hydrothermale
f0949667-4623-4801-a81a-584dd9672911	1783272	1140002	Enterococcus avium ATCC 14025
c492c056-390f-4e27-8e59-a86bd3b57257	1665476	1665476	Enterococcus bulliens
1718067e-de62-4f81-a75c-a6ef856da368	214095	214095	Enterococcus canis
9a123db1-6663-472e-8e11-bf5dd077a055	214095	214095	Enterococcus canis
832b56e1-1294-49b4-9c2b-53f7620ec7fc	37734	37734	Enterococcus casseliflavus
f7f83baa-65cc-4b88-ad5b-9ad073f2459f	37734	37734	Enterococcus casseliflavus
10d097e4-e206-4719-a886-25a73b7a499c	37734	37734	Enterococcus casseliflavus
4d0081d8-a570-4925-9f62-5abd7788b738	37734	37734	Enterococcus casseliflavus
59acc454-f53d-4799-9f95-148c118b2dbd	37734	37734	Enterococcus casseliflavus
17b23ed6-16fc-41c9-b0d8-ebed2be1373c	37734	37734	Enterococcus casseliflavus
a6f54623-4534-487d-ab5f-0044bb688e03	81852	37734	Enterococcus casseliflavus
d737cbb1-4cb9-43a1-88ff-2eb18a20aecf	37734	37734	Enterococcus casseliflavus
ecff99a9-0c94-48bb-bdaf-38af33ac4f70	1139219	1139219	Enterococcus dispar ATCC 51266
0151d7b8-98a4-4bb9-adb6-b2e4375820fc	1351	1351	Enterococcus faecalis
15eef382-6664-4c0f-8f70-d655cb209e14	1351	1351	Enterococcus faecalis
391cc1a1-713f-4ad7-8242-6e76ec776999	1351	1351	Enterococcus faecalis
5c1f764c-5dee-4ac7-bec4-d216cf89f98c	1351	1351	Enterococcus faecalis
5ff9fde2-debc-4c3b-a624-dfcfef830bef	1351	1351	Enterococcus faecalis
6ad3c089-26dd-40d6-b1ec-8fae5c52a50d	1351	1351	Enterococcus faecalis
856d73f8-680a-40a1-ac6f-b1b8ce29c84f	1351	1351	Enterococcus faecalis
8e5ad822-e52f-418d-8b82-73770241550f	1351	1351	Enterococcus faecalis
a56a4324-88cd-4312-af3f-6c273aa037d6	1351	1351	Enterococcus faecalis
ad623e54-8aa9-4a11-88bb-993239f9852a	1351	1351	Enterococcus faecalis
c12fe513-1c71-4a66-861b-66170ee57dc1	1351	1351	Enterococcus faecalis
cc0ed05a-f976-4f90-b2ed-fe330ff1083b	1351	1351	Enterococcus faecalis
d8c00ada-b649-411f-9809-a507ec525ee6	1351	1351	Enterococcus faecalis
de447459-b0e5-4c41-be64-9b404a2c5f13	1351	1351	Enterococcus faecalis
e375751a-c319-40e8-a414-31f76d4f736b	1351	1351	Enterococcus faecalis
e46ab11a-4794-413f-ab63-44a3f861fb2e	1351	1351	Enterococcus faecalis
e91ef024-3b2a-4ed5-b4c7-0133c216e0b4	1351	1351	Enterococcus faecalis
ed67cd01-b635-47f9-abb7-3d1bcc29df0c	1351	1351	Enterococcus faecalis
f29ff8c4-b784-4e68-95ab-aea9d8753fb6	1351	1351	Enterococcus faecalis
0164feb2-2a4b-4b96-aec1-4a74af2e68c8	1351	1351	Enterococcus faecalis
18f2352a-0f62-47cc-899f-42ce981187f7	1351	1351	Enterococcus faecalis
2e7902d0-34f8-43ff-a1e3-515dec6d0ef9	1351	1351	Enterococcus faecalis
4443c6de-326e-4f9f-873e-b4d461555a8b	1351	1351	Enterococcus faecalis
59651ac8-f653-4349-a975-377dee56dc09	1351	1351	Enterococcus faecalis
64ea0cd4-d684-41fa-af5d-32b456f220d1	1351	1351	Enterococcus faecalis
7c72ab75-40b8-4edb-b038-7600e5a4e993	1351	1351	Enterococcus faecalis
a3d4f1a2-e9f6-493e-b2df-c3cff348a928	1351	1351	Enterococcus faecalis
a45ff8ab-b9b1-4943-ab51-c0cb6ff46eee	1351	1351	Enterococcus faecalis
a8d447cf-031a-44b2-8950-54e4dc2258f4	1351	1351	Enterococcus faecalis
b3323f40-c68b-4bbd-a0f9-69f59035414d	1351	1351	Enterococcus faecalis
b4181df8-9ac0-4688-a31a-466067c4fb15	1351	1351	Enterococcus faecalis
b42be20e-2f99-4e0c-8e62-71edbb92370e	1351	1351	Enterococcus faecalis
c9abac41-8ac8-42eb-bd5a-d7a855c4ff87	1351	1351	Enterococcus faecalis
ce204776-046f-4890-bd21-f1196c88c31e	1351	1351	Enterococcus faecalis
d7a91dd2-b0a1-4482-bcb1-474d9ddb08a4	1351	1351	Enterococcus faecalis
e4412f52-7f40-4c91-8530-84e7dc6ab498	1351	1351	Enterococcus faecalis
e5c6a308-8a9e-4bfa-affb-6bff8af3ad66	1351	1351	Enterococcus faecalis
eab3948f-9bab-42ce-999c-00fb9ac95e63	1351	1351	Enterococcus faecalis
f4369df2-5da0-4fa2-9308-a8b2616e870b	1351	1351	Enterococcus faecalis
fbce750a-7927-4e6c-93b0-cbe157a6a554	1351	1351	Enterococcus faecalis
fc413077-f978-4725-8b94-1f3d02eba0eb	1351	1351	Enterococcus faecalis
392a9b7d-fd6c-4c49-9429-ed34567b0799	1351	1351	Enterococcus faecalis
4dc020ed-609f-4039-af2d-b8c61f606a15	1351	1351	Enterococcus faecalis
4f8f23b6-72f7-410e-953d-e613f0f9354e	1351	1351	Enterococcus faecalis
7e5bd260-3d07-4c75-87be-8122fcf799e0	1351	1351	Enterococcus faecalis
83730408-02ec-4e58-9d0d-dce28d3e0c31	1351	1351	Enterococcus faecalis
894cac7a-52d6-4bf9-991b-09b239eac80a	1351	1351	Enterococcus faecalis
b210828a-d781-40d6-8ffc-f2357cbefffe	1351	1351	Enterococcus faecalis
c8832b7a-925b-4bab-9f6a-3fb698e60fbe	1351	1351	Enterococcus faecalis
d0e294e1-e65f-4514-a243-1bf22ebd2742	1351	1351	Enterococcus faecalis
de9bbad1-6e20-4c2f-b136-51ea121713ec	1351	1351	Enterococcus faecalis
120f3fb9-4e76-476b-bb0c-d98ee907c841	2	249189	Enterococcus hermanniensis
77fe150e-5978-4168-83e2-f698384882e6	249189	249189	Enterococcus hermanniensis
7acfd23a-a36e-4ccd-8c83-6d4448102b3a	249189	249189	Enterococcus hermanniensis
a8aacb57-9307-404b-ae2a-a9319e7eae07	2	249189	Enterococcus hermanniensis
2ffa1709-df3c-44b0-8d29-6b1f1a2695d6	1354	1354	Enterococcus hirae
367bb824-61e2-4e72-bf3a-6077deeead35	160454	160454	Enterococcus pallens
37118221-6fdf-4b75-a6d7-f0d9ee153788	44007	44007	Enterococcus pseudoavium
a2fd3dc7-921d-4507-9bfb-d1ed5d6d997c	44007	44007	Enterococcus pseudoavium
6d5b94f4-7709-4aea-ad64-6ce868ce1952	44007	44007	Enterococcus pseudoavium
7ab1f006-28d4-4584-8b75-c87969aea20e	44007	44007	Enterococcus pseudoavium
dee60ae2-78be-4f61-935e-c4dd2733da0e	44007	44007	Enterococcus pseudoavium
fa1d8781-1d29-43a4-9589-e00395f803a2	44007	44007	Enterococcus pseudoavium
4543c1a9-de33-439c-a413-7138931908ae	1805431	1805431	Enterococcus saigonensis
f7da71b6-7712-4024-a6a9-b026f30a1a09	1805431	1805431	Enterococcus saigonensis
fa4d659b-c1ef-4a5e-9cd9-480b5b91a7ec	1805431	1805431	Enterococcus saigonensis
0345902a-ad37-4e38-ab2f-960222201f4c	1805431	1805431	Enterococcus saigonensis
9adaf9d4-8a14-4983-a0e8-b1d633bae097	1805431	1805431	Enterococcus saigonensis
11327445-325f-4655-9155-c66b16b828d8	2005703	2005703	Enterococcus wangshanyuanii
1b3f38d9-354d-4730-b328-9bed0c53513d	2005703	2005703	Enterococcus wangshanyuanii
1fad2cff-f7b6-485c-9bc1-0311a78debc2	2005703	2005703	Enterococcus wangshanyuanii
2ec4ab06-0c6b-43f5-b12a-728552bcfd5a	2005703	2005703	Enterococcus wangshanyuanii
2f5d6d42-8efd-4ff7-adbf-28322ed492e9	2005703	2005703	Enterococcus wangshanyuanii
314d1e85-01fa-47c2-a3f2-a039d6071566	2005703	2005703	Enterococcus wangshanyuanii
36bc4284-f4f7-494e-8fe7-f5fce43a103d	2005703	2005703	Enterococcus wangshanyuanii
3dc2ffd5-25a6-4e7b-aaa9-f3980396d9aa	2005703	2005703	Enterococcus wangshanyuanii
516e0f87-52ba-4467-9f5b-293276b72bce	2005703	2005703	Enterococcus wangshanyuanii
5b7e9d80-d056-4351-825c-0a88f4298428	2005703	2005703	Enterococcus wangshanyuanii
7077317a-5399-468f-9b4b-b4fcd45cf094	2005703	2005703	Enterococcus wangshanyuanii
77d9f02a-fd94-4977-822e-b1110c5b4272	2005703	2005703	Enterococcus wangshanyuanii
a7177619-1513-4901-b1a7-b42ffcf0c0b7	2005703	2005703	Enterococcus wangshanyuanii
b40a44b1-557a-4b51-91bc-09c5e14b5112	2005703	2005703	Enterococcus wangshanyuanii
b7d6a2b1-54ec-4f8f-83f7-fc4d6a3a377f	2005703	2005703	Enterococcus wangshanyuanii
ce25fcc6-b949-4dce-8655-40afcd6e250d	186826	2005703	Enterococcus wangshanyuanii
ceb3b6a1-3f27-46ea-92a0-0c42e06ff94d	2005703	2005703	Enterococcus wangshanyuanii
de009ed1-0e6c-4cc3-8c07-caf813c8fbe8	2005703	2005703	Enterococcus wangshanyuanii
e54f9bbc-c90b-4732-8e81-4bba729892e2	2005703	2005703	Enterococcus wangshanyuanii
f24186ea-67b2-42e3-ba89-29debf94ed98	2005703	2005703	Enterococcus wangshanyuanii
f42e51f4-e515-4c10-a84b-30545e931008	2005703	2005703	Enterococcus wangshanyuanii
004a0c24-85b7-46f2-bac5-dfec2a7d2de4	2005703	2005703	Enterococcus wangshanyuanii
1c4f07e0-e161-495c-beca-2be14d046a5b	2005703	2005703	Enterococcus wangshanyuanii
282d5bc3-5b20-4b93-9d04-26f26e50a24b	2005703	2005703	Enterococcus wangshanyuanii
2d190f2f-e139-4c19-934d-6cbdce71f81e	2005703	2005703	Enterococcus wangshanyuanii
347741cb-2138-4950-a937-b8f98bd7208b	2005703	2005703	Enterococcus wangshanyuanii
40a94627-5945-454a-9fd0-4ffe0cb47a0f	2005703	2005703	Enterococcus wangshanyuanii
43e92d65-3e20-4965-8744-a6cdedaa5f0f	2005703	2005703	Enterococcus wangshanyuanii
47b702d1-ecd4-4ad8-ad3e-b04dd46aadae	2005703	2005703	Enterococcus wangshanyuanii
4f6fabb4-8fe3-49b5-8477-ec97f5d4f430	2005703	2005703	Enterococcus wangshanyuanii
53fa3f91-7021-45a0-9ca4-078259435d26	2005703	2005703	Enterococcus wangshanyuanii
5c6e0143-c3b7-466b-bd02-539c761d4cf5	2005703	2005703	Enterococcus wangshanyuanii
5db6cd05-ea1c-4b93-84ec-b4cf9aef3ac0	2005703	2005703	Enterococcus wangshanyuanii
615444ab-baa3-4477-a676-e35b266f4874	2005703	2005703	Enterococcus wangshanyuanii
7d77a769-c76e-4563-afca-c7241ffb4016	2005703	2005703	Enterococcus wangshanyuanii
af58938c-422f-496c-931d-1b17551e3e39	2005703	2005703	Enterococcus wangshanyuanii
b0a5eb1e-7db3-4463-8787-e6d6802d078c	2005703	2005703	Enterococcus wangshanyuanii
b91d48f4-ef70-44e6-b75c-5126bf8983d3	2005703	2005703	Enterococcus wangshanyuanii
c7fde785-6d7f-48db-8470-32dadcc9a9cc	91061	2005703	Enterococcus wangshanyuanii
cb7953d1-28d2-4228-a3bd-4cb029aa6b1c	2005703	2005703	Enterococcus wangshanyuanii
d396a12e-9f58-480c-ba2a-b3986e917a13	2005703	2005703	Enterococcus wangshanyuanii
dcb995c7-87d9-46cb-890a-2cd7136245c3	91061	2005703	Enterococcus wangshanyuanii
f5e11623-baf3-4477-afca-1eb9f32a1742	2005703	2005703	Enterococcus wangshanyuanii
13f37491-8b7c-4b5a-b523-093846e4d231	2005703	2005703	Enterococcus wangshanyuanii
287e6d8a-5813-42bc-85fc-1951fcda0731	2005703	2005703	Enterococcus wangshanyuanii
2950cac6-bd84-4e88-a553-9c1a42ca16c0	2005703	2005703	Enterococcus wangshanyuanii
33b49eee-3c21-4823-a1c3-a792a8d3c23c	2005703	2005703	Enterococcus wangshanyuanii
5cab0bae-4153-43fe-bc38-e722dc36a5ec	2005703	2005703	Enterococcus wangshanyuanii
65a1445b-4417-4415-9adf-bd3aeb6161c1	2005703	2005703	Enterococcus wangshanyuanii
73077c63-f5b3-40d4-9c5c-1532a35bbdeb	2005703	2005703	Enterococcus wangshanyuanii
93bcd5cb-a832-4273-b39b-1135d02dee67	2005703	2005703	Enterococcus wangshanyuanii
acf2769b-d684-4d5c-abd9-1ead965c8ee4	2005703	2005703	Enterococcus wangshanyuanii
b9f6eb91-a8c2-47f1-8bf8-706d46f5b1f4	2005703	2005703	Enterococcus wangshanyuanii
c557f17b-900f-4360-8bb7-9f4168aa277e	2005703	2005703	Enterococcus wangshanyuanii
cb423a40-a75f-46e6-9e1d-a3a6301f6645	2005703	2005703	Enterococcus wangshanyuanii
d368cfd2-9c40-443b-a026-f48562ce6643	2005703	2005703	Enterococcus wangshanyuanii
d99e68f4-5e27-4726-90b1-c6c9ec109133	2005703	2005703	Enterococcus wangshanyuanii
daf52f10-17e7-4d6f-9b40-9048bd1394d2	2005703	2005703	Enterococcus wangshanyuanii
e35083df-999f-4296-8486-ccb84bdedc11	2005703	2005703	Enterococcus wangshanyuanii
9cd5ebe8-b805-49ac-9be7-b6810bebf9f5	543	208962	Escherichia albertii
c0757a12-519a-49f7-affa-dd30e3e97efe	208962	208962	Escherichia albertii
381c4ad0-cc52-48d8-a290-d4c692c20c3f	208962	208962	Escherichia albertii
91c5fa3d-0b29-410f-a31a-d5a5982574ca	543	208962	Escherichia albertii
1a96ac57-9e3e-40f6-83f6-2c27dee9090a	562	562	Escherichia coli
95938838-b6b5-451c-8fbd-1c9ff27adfa1	562	562	Escherichia coli
b9923e3b-543c-4c6b-87db-e7891e914e02	562	562	Escherichia coli
d3a2507d-5bbf-4872-b1d6-8825cd15680c	562	562	Escherichia coli
d802785b-092a-44eb-b882-0bbd85224ccf	562	562	Escherichia coli
e10c788a-c4ad-4138-872f-c12fa81dee57	562	562	Escherichia coli
ec7c0fab-384e-473f-b728-b3ffb38f8a30	91347	562	Escherichia coli
16d94255-acd6-404a-823c-4b8965dc044c	562	562	Escherichia coli
6404e871-fe5b-467c-8174-18c82185d17f	562	562	Escherichia coli
c2e5be1f-bd10-4025-860d-fca4200d248c	562	562	Escherichia coli
fffff4d7-f25d-4241-a442-137a675de3c2	562	562	Escherichia coli
03b08cdc-31aa-43e6-8c28-47f98537b3d8	543	585054	Escherichia fergusonii ATCC 35469
03c5d44c-5010-47d7-b0af-e9ec94ffd0e3	543	585054	Escherichia fergusonii ATCC 35469
0ce02c92-7ba2-4713-b50b-7cd46eae6a48	543	585054	Escherichia fergusonii ATCC 35469
1358725f-25f6-4331-89db-a72f020027d8	543	585054	Escherichia fergusonii ATCC 35469
18f40c83-62e6-4c5b-8370-69c1414e5c14	585054	585054	Escherichia fergusonii ATCC 35469
198e1726-d034-411c-b487-6eb3d79a41a4	543	585054	Escherichia fergusonii ATCC 35469
2c6636ad-ce5b-4f5e-97a1-366c8b9c9ee3	585054	585054	Escherichia fergusonii ATCC 35469
47db5742-f82c-44c2-9f2f-5d6ec7b0a872	543	585054	Escherichia fergusonii ATCC 35469
492e4bb7-522f-44c0-b064-2075c98e7290	543	585054	Escherichia fergusonii ATCC 35469
4dadbcce-9563-4aaf-9bbc-8037af6c7102	543	585054	Escherichia fergusonii ATCC 35469
522e6544-672c-4b63-a1d7-7166a0f3d671	543	585054	Escherichia fergusonii ATCC 35469
526fc124-b3e3-426c-8263-168bab467916	543	585054	Escherichia fergusonii ATCC 35469
57945477-32f3-4995-bd79-b25b5ea13a10	585054	585054	Escherichia fergusonii ATCC 35469
58b4584d-fbfd-4df1-886d-622af09d6e24	543	585054	Escherichia fergusonii ATCC 35469
5bb298f2-766c-4b8d-88f7-b263a9c9d4a6	543	585054	Escherichia fergusonii ATCC 35469
5e1386e9-c55c-4cab-9ff2-6265f60e79f6	543	585054	Escherichia fergusonii ATCC 35469
60665763-8f26-423c-8acc-8dd39487723a	543	585054	Escherichia fergusonii ATCC 35469
61f5cfb4-6f5a-4ad0-82c9-83fed1d21838	543	585054	Escherichia fergusonii ATCC 35469
746066c7-7dbb-40c3-b36b-be1c580dff3e	543	585054	Escherichia fergusonii ATCC 35469
86fe82fd-5ea7-45a6-b4a6-394414f391a1	543	585054	Escherichia fergusonii ATCC 35469
8e017970-47a4-4294-a62f-dc5bcf7cd994	543	585054	Escherichia fergusonii ATCC 35469
94eeb608-f35d-496a-851c-6d041a081a3a	543	585054	Escherichia fergusonii ATCC 35469
970aa76e-c29c-49c5-9fe6-3d3b0d2d0aae	585054	585054	Escherichia fergusonii ATCC 35469
9c449a17-50db-4131-845e-f126b14d6922	543	585054	Escherichia fergusonii ATCC 35469
a4e7a4de-efc7-4c82-8d88-42e153f54c10	543	585054	Escherichia fergusonii ATCC 35469
af240c89-afcb-4402-a8c1-aa5a9474b0fc	543	585054	Escherichia fergusonii ATCC 35469
afa46513-b19d-4e37-9a14-aa272da7af3b	543	585054	Escherichia fergusonii ATCC 35469
b31d8eb4-7752-4d6f-9a52-ba750782b0ab	543	585054	Escherichia fergusonii ATCC 35469
b803512a-eb44-47cc-905a-8be080a21ecc	585054	585054	Escherichia fergusonii ATCC 35469
bada12e4-3180-4423-ac6e-372dec7fd591	543	585054	Escherichia fergusonii ATCC 35469
c21a7a8b-b73d-4a16-b7df-2ea66dcfd8bb	585054	585054	Escherichia fergusonii ATCC 35469
c440a53a-52c0-4691-8324-d576bc7be3b3	543	585054	Escherichia fergusonii ATCC 35469
c4d79d02-b2a5-4cc1-b932-0cdfce86e3d6	543	585054	Escherichia fergusonii ATCC 35469
c90970d4-9fdb-494e-8cad-9f65162dfceb	543	585054	Escherichia fergusonii ATCC 35469
ca43b1cf-c7dc-4129-a8dd-e566fe4dafee	543	585054	Escherichia fergusonii ATCC 35469
cbb88e9c-deb8-4ea0-8040-18234881ddb1	585054	585054	Escherichia fergusonii ATCC 35469
cfe59d64-2c84-4f1d-a87d-cc0d6dbb27cb	585054	585054	Escherichia fergusonii ATCC 35469
d17ab223-ba9f-4e27-93c4-26bc84f2bcbc	585054	585054	Escherichia fergusonii ATCC 35469
d29c4ee9-77f6-451e-bfcb-c9f52cdb82a8	585054	585054	Escherichia fergusonii ATCC 35469
d740b841-46b7-48c2-8c1c-79db473c64ab	585054	585054	Escherichia fergusonii ATCC 35469
d87cb7e6-4eac-4d13-b7ad-99ab6702d832	543	585054	Escherichia fergusonii ATCC 35469
db01027e-fbd1-4b87-8683-8a4edf056dd1	543	585054	Escherichia fergusonii ATCC 35469
dbfa4244-b360-4a75-b8a4-8acf8cff95dd	543	585054	Escherichia fergusonii ATCC 35469
e0358fa1-fdb2-48d8-b098-105966e684d1	585054	585054	Escherichia fergusonii ATCC 35469
e268615b-210b-4bd2-b404-01d17512a10e	543	585054	Escherichia fergusonii ATCC 35469
eaf7addb-cc2e-42b1-b4a1-a028a07f305b	543	585054	Escherichia fergusonii ATCC 35469
eb4ad542-ca61-4b65-82b7-8466c02b2b88	543	585054	Escherichia fergusonii ATCC 35469
f7833293-28d1-4aa7-99fd-11690cfd1c21	543	585054	Escherichia fergusonii ATCC 35469
fb19a90c-9294-40b0-8e78-f63ceb72c62e	543	585054	Escherichia fergusonii ATCC 35469
133f5fbc-02b6-4840-8ed4-9e99442f7315	585054	585054	Escherichia fergusonii ATCC 35469
15ed0ebc-30ae-482c-8a95-6e23f3576a12	585054	585054	Escherichia fergusonii ATCC 35469
1dc16030-e7b1-4578-ba45-6354b300cb11	543	585054	Escherichia fergusonii ATCC 35469
20fffcf7-3d31-49c6-a875-98c2ffbdd44c	585054	585054	Escherichia fergusonii ATCC 35469
31a9aeab-53a5-4d80-8423-ece882f480c2	585054	585054	Escherichia fergusonii ATCC 35469
3458d562-33b9-42c6-bca4-dea671d7beb5	543	585054	Escherichia fergusonii ATCC 35469
3a9e4675-62b6-435d-939a-ce048d3c4a2a	543	585054	Escherichia fergusonii ATCC 35469
4c5e0f71-905d-4058-b493-467b552e8e4a	543	585054	Escherichia fergusonii ATCC 35469
5dc6d0d7-7882-4f99-ad09-0aba672eb466	543	585054	Escherichia fergusonii ATCC 35469
5efa90b9-c32b-4068-a5f0-38e83987c459	543	585054	Escherichia fergusonii ATCC 35469
65851773-fd43-432c-9b3c-dcfc563e7c2b	543	585054	Escherichia fergusonii ATCC 35469
7b030adf-120d-43a8-a38e-469d0f6aa5ea	543	585054	Escherichia fergusonii ATCC 35469
86ad5541-9b98-46ae-8b50-9894687c584b	543	585054	Escherichia fergusonii ATCC 35469
93988546-282e-4dff-8785-bc22aac119e2	543	585054	Escherichia fergusonii ATCC 35469
9ea39580-904d-4ca5-8b54-8b505f3ab53a	585054	585054	Escherichia fergusonii ATCC 35469
a699cbbe-a4ba-4001-927c-f01ae4bb0cc9	543	585054	Escherichia fergusonii ATCC 35469
aa204976-3033-4719-afb1-82ffa29c64b6	543	585054	Escherichia fergusonii ATCC 35469
adbd075a-df81-4e59-88c4-a8cc32319271	543	585054	Escherichia fergusonii ATCC 35469
b269d151-be2e-4377-8ca7-3405fde6401b	585054	585054	Escherichia fergusonii ATCC 35469
bbe97b00-d004-4868-ac74-1ea99eb1e549	585054	585054	Escherichia fergusonii ATCC 35469
bc5dcc3d-e05b-4a3f-8240-90960ba1585c	585054	585054	Escherichia fergusonii ATCC 35469
bf207a12-d73a-48f1-bd3d-d50efb3afdbe	585054	585054	Escherichia fergusonii ATCC 35469
bf64a842-054f-437f-866d-d11b1c02a203	585054	585054	Escherichia fergusonii ATCC 35469
c107107b-1d14-491f-9d66-790030e4c896	543	585054	Escherichia fergusonii ATCC 35469
c74073cf-3301-45cf-aa4f-e035fa77e9c8	543	585054	Escherichia fergusonii ATCC 35469
c875cf4b-abb7-4747-b744-0527a4373ca0	543	585054	Escherichia fergusonii ATCC 35469
cd6ab92b-8d93-4d7e-bc64-811a863abe0d	543	585054	Escherichia fergusonii ATCC 35469
d6cc09ee-92b9-49cc-8a7f-5b63564bee9a	543	585054	Escherichia fergusonii ATCC 35469
d7aa089f-b4bc-48d8-bf0e-8828fab87b32	543	585054	Escherichia fergusonii ATCC 35469
dc8d97ed-9787-43ba-a26f-fa5bbee423be	543	585054	Escherichia fergusonii ATCC 35469
e46c13dd-5b6d-40a8-ae44-091e0b4891b6	543	585054	Escherichia fergusonii ATCC 35469
e5ea0493-d655-4229-b139-70d23c5ac615	543	585054	Escherichia fergusonii ATCC 35469
e7b90fca-7287-4d09-8ad9-1654325cf94b	543	585054	Escherichia fergusonii ATCC 35469
f0a7f7a4-831e-41b5-9122-a225f37730f5	585054	585054	Escherichia fergusonii ATCC 35469
f2031662-f3b8-4f34-a2a0-f713219c81b2	543	585054	Escherichia fergusonii ATCC 35469
fb4710a3-81af-433f-b77c-0dde6568d7f6	543	585054	Escherichia fergusonii ATCC 35469
06df33d0-b7ce-48f5-adfc-fed24126d80a	543	585054	Escherichia fergusonii ATCC 35469
107cb287-90f5-499f-9ce1-cb13824eefed	543	585054	Escherichia fergusonii ATCC 35469
25d5b266-d000-49c4-8d13-7f3b83ba7660	543	585054	Escherichia fergusonii ATCC 35469
29cdadd3-6ca6-4ed0-b49e-71bf946e21a1	585054	585054	Escherichia fergusonii ATCC 35469
33339dc7-eccd-4a7d-851d-a35d87fd8861	543	585054	Escherichia fergusonii ATCC 35469
36b105aa-d091-47ab-97b9-1f2cd18ba896	543	585054	Escherichia fergusonii ATCC 35469
44244d75-5f55-4472-a412-34a13423f262	543	585054	Escherichia fergusonii ATCC 35469
462dfb10-1172-40f7-8294-e218ccaa9fc1	543	585054	Escherichia fergusonii ATCC 35469
46523f2c-6285-4a26-9f02-6fc3ea7018bf	543	585054	Escherichia fergusonii ATCC 35469
488f6ffa-78dd-433a-b8a4-88a55dd9e15e	585054	585054	Escherichia fergusonii ATCC 35469
4af2d651-d4c6-4c2e-946b-34b0928431dc	585054	585054	Escherichia fergusonii ATCC 35469
5540639e-067a-4a10-ad7c-05479a713083	543	585054	Escherichia fergusonii ATCC 35469
6064b837-3463-4ee7-9456-8785d8e356bc	543	585054	Escherichia fergusonii ATCC 35469
66a09203-aaad-4db3-9d6c-c4b796e6bdf0	543	585054	Escherichia fergusonii ATCC 35469
6c0fc18f-0036-4532-9604-41e875f3c732	585054	585054	Escherichia fergusonii ATCC 35469
75e7a9c4-1e1b-40ad-a3fb-02959a4d9517	585054	585054	Escherichia fergusonii ATCC 35469
7e2634da-ecc8-48ec-aaf4-f03324e05839	543	585054	Escherichia fergusonii ATCC 35469
8033cbfd-01c9-4472-94d7-92f005458d45	543	585054	Escherichia fergusonii ATCC 35469
80a7b4e8-7f18-47ad-853a-35c2c9f9c91b	543	585054	Escherichia fergusonii ATCC 35469
881036a7-a94d-4542-ba89-38a532d0c862	543	585054	Escherichia fergusonii ATCC 35469
945d07dc-fe5c-49ea-a0e9-9d6cbbb6fea4	585054	585054	Escherichia fergusonii ATCC 35469
9cffe389-22cb-4b93-bab2-04bb8d568ed6	543	585054	Escherichia fergusonii ATCC 35469
a38ac560-ff00-4afd-914b-f26b52abc53e	543	585054	Escherichia fergusonii ATCC 35469
a5fc6c13-0c2c-4e02-a33f-d0d782e4ce49	543	585054	Escherichia fergusonii ATCC 35469
afb96121-be51-4be0-8cfb-d23ffa267bda	543	585054	Escherichia fergusonii ATCC 35469
b28c5732-40ed-45a7-8e4d-f32ababce5b0	543	585054	Escherichia fergusonii ATCC 35469
bbbde099-b1ba-427e-8761-d33b4f62d8fc	543	585054	Escherichia fergusonii ATCC 35469
c1e6f95d-63ac-4618-9d03-882fcad80954	543	585054	Escherichia fergusonii ATCC 35469
c9d61eb6-5db6-411e-bb99-216a3522c32e	543	585054	Escherichia fergusonii ATCC 35469
cdd6b99a-e4e9-42d5-b724-e7eac663acd6	543	585054	Escherichia fergusonii ATCC 35469
cf2bfa46-e03e-4a2f-8398-1d5b409c539f	543	585054	Escherichia fergusonii ATCC 35469
dd5f8ad5-de5d-4c61-92de-ed4f72ef13dc	543	585054	Escherichia fergusonii ATCC 35469
de851a6e-3f87-44dc-bcb8-3bde2e931a3c	543	585054	Escherichia fergusonii ATCC 35469
dfe997fd-356f-4c2e-bdcf-6bdc9a2cd868	543	585054	Escherichia fergusonii ATCC 35469
e30308f8-85f7-4da9-ad72-686c39634442	543	585054	Escherichia fergusonii ATCC 35469
efb4ab56-e529-416f-8491-0aff2b9cb600	585054	585054	Escherichia fergusonii ATCC 35469
031310ce-84ce-41ac-818c-edf21576a470	543	1499973	Escherichia marmotae
08c42fb8-8501-401f-8544-4c7c9e3a33d3	543	1499973	Escherichia marmotae
0d4ea768-706d-4732-bc1d-413f68d2aaa8	1499973	1499973	Escherichia marmotae
131ddbc1-16aa-4c81-bc01-939992c2ae44	1499973	1499973	Escherichia marmotae
149142d5-1352-4338-a14a-2fdbcbdae2aa	543	1499973	Escherichia marmotae
17e80ef4-4c56-4dc1-9f47-c7f5b988ec83	1499973	1499973	Escherichia marmotae
1e4aa316-7897-4cc9-be62-835c393880d0	1499973	1499973	Escherichia marmotae
202db016-6298-4ff7-ab05-1d2d213862fa	1499973	1499973	Escherichia marmotae
25dee292-b02a-4edf-b398-265ea20a3760	543	1499973	Escherichia marmotae
2b5437b9-2aeb-4d4a-a8ea-a947ca6f4fef	1499973	1499973	Escherichia marmotae
2bb0ded3-a801-4447-9844-443fb9c4b761	1499973	1499973	Escherichia marmotae
2c7809e4-0c51-46a6-a188-fdb5dc93f38c	543	1499973	Escherichia marmotae
2fd38d2e-df37-4794-b26e-409d2b116124	1499973	1499973	Escherichia marmotae
355c20da-2917-4acd-a012-739cf64ec790	543	1499973	Escherichia marmotae
383c43c6-2dcb-405e-bb12-602c06f2cbc2	1499973	1499973	Escherichia marmotae
38cf63c8-a538-4896-86f1-8f10bade6746	1499973	1499973	Escherichia marmotae
39483214-bf8a-4e78-ae54-b1b99db88b3c	1499973	1499973	Escherichia marmotae
3ca35f7b-ee8e-42bc-9c76-abbc85573ad6	543	1499973	Escherichia marmotae
3e52633c-86b9-41b3-a0dd-29e3fea22781	1499973	1499973	Escherichia marmotae
463a80ef-2ef2-45b3-a4a8-0795527ff27f	543	1499973	Escherichia marmotae
477af0f9-9f0d-4fdb-a934-2c51a7566a28	543	1499973	Escherichia marmotae
4d361171-bcf7-4ff6-9dd6-b79b56109f9c	1499973	1499973	Escherichia marmotae
4f78fff7-730b-4906-abf9-181d35a77707	1499973	1499973	Escherichia marmotae
5104062c-2b62-448e-bc6d-41c63e8d63c0	1499973	1499973	Escherichia marmotae
52335247-5252-4707-b98f-52e298b4f13e	1499973	1499973	Escherichia marmotae
553e152b-65b5-4a12-8edf-81027f2cbaa1	543	1499973	Escherichia marmotae
5d63d161-c369-4bf4-8f87-3bfea0fb58cd	1499973	1499973	Escherichia marmotae
60629025-c4f1-4a04-ac57-cd1fa0a69016	1499973	1499973	Escherichia marmotae
619e1060-63ab-46e3-91d7-c0b0ecb10395	543	1499973	Escherichia marmotae
6379e3a8-4a5c-4333-bb10-0caaf5856a7d	543	1499973	Escherichia marmotae
679396dc-0efb-4f3a-a82a-dd392b9c74b2	1499973	1499973	Escherichia marmotae
69efc868-b85c-4dba-8df8-48c7d2f5e784	543	1499973	Escherichia marmotae
6bebb430-188b-4c9a-9cb7-e2e535ad3506	543	1499973	Escherichia marmotae
6cda85c9-98a6-49ef-ba86-37d18e5afdd6	1499973	1499973	Escherichia marmotae
7b98e58e-d51b-4734-8d17-fca2fe129d4e	543	1499973	Escherichia marmotae
84793068-b7b4-467c-b97b-c0a627bc0783	1499973	1499973	Escherichia marmotae
8480b884-7132-444e-83c2-ceabcdf23ad3	543	1499973	Escherichia marmotae
8bb09a17-a5e4-4d98-b010-2266aa70875f	543	1499973	Escherichia marmotae
8ed647e5-c224-46a3-a81e-328959ee94e1	543	1499973	Escherichia marmotae
8f9de12b-85ac-4e38-b053-3b06bf1ef44f	1499973	1499973	Escherichia marmotae
93881657-b572-4c8d-8a1e-c394582d7fba	543	1499973	Escherichia marmotae
99119899-2485-4ec1-bcd0-9b998db3d361	1499973	1499973	Escherichia marmotae
9ba7182b-a266-47de-a4d0-a77d845f5208	1499973	1499973	Escherichia marmotae
a485375d-1d14-49be-b95d-2798930443d1	543	1499973	Escherichia marmotae
a9e28342-e018-42d0-841b-cf9deefd69e8	1499973	1499973	Escherichia marmotae
b002f5f4-9e00-4456-9a79-86744ebe9535	1499973	1499973	Escherichia marmotae
b1cf261e-74bb-42c2-941e-17a6c3754374	1499973	1499973	Escherichia marmotae
bf4bf406-59d6-4a32-9350-d4da8182b805	543	1499973	Escherichia marmotae
c474dab8-9837-486f-be16-9d6d54d6323d	1499973	1499973	Escherichia marmotae
c79560be-b2cc-45b4-9222-c75f26cdcc72	1499973	1499973	Escherichia marmotae
caa1c94c-7e13-4060-a1db-7df3faf0045d	1499973	1499973	Escherichia marmotae
cef1334a-69e2-422e-a440-9a310f02f6a8	1499973	1499973	Escherichia marmotae
d01c2494-8f27-44cd-8e3a-d722e506a0e7	543	1499973	Escherichia marmotae
d0acc819-caab-459a-99a3-3f9c948d6521	543	1499973	Escherichia marmotae
d1339458-3a18-4c3e-b058-e697db699a46	1499973	1499973	Escherichia marmotae
d5950d92-bcc3-40a2-a997-119709f47992	543	1499973	Escherichia marmotae
d8d3407c-35a2-403c-a8c3-5e890c437486	543	1499973	Escherichia marmotae
dafaf97e-a4db-4c2e-8160-78ff9832013c	1499973	1499973	Escherichia marmotae
e1120158-dd1b-4c9a-964e-0445d68aa2de	1499973	1499973	Escherichia marmotae
f121e29a-8fe3-47db-88f8-326d00145489	1499973	1499973	Escherichia marmotae
fa655022-dd58-4bbe-afa0-2d6aa7c4cca4	1499973	1499973	Escherichia marmotae
08a672ba-976b-4778-9e8c-84fc426b786c	543	1499973	Escherichia marmotae
0985a09a-db85-4774-8561-b66094669d8c	1499973	1499973	Escherichia marmotae
09903d17-64e2-4aa8-8043-29748904cdfd	1499973	1499973	Escherichia marmotae
0da892bc-6763-4fea-b978-16dbc89362be	1499973	1499973	Escherichia marmotae
0e1dcd86-9bb1-4393-a4d1-e40862951be3	1499973	1499973	Escherichia marmotae
0fe1b6b0-8a42-4797-ad91-0e4362993e1d	1499973	1499973	Escherichia marmotae
115f0cba-a296-436f-9aa1-f2cb5e72c3be	1499973	1499973	Escherichia marmotae
1167d82f-28e2-43f2-8a7f-8ed07857b070	1499973	1499973	Escherichia marmotae
1729dff0-9853-4c1e-ad38-bb52e94ac74d	1499973	1499973	Escherichia marmotae
193398ec-1627-4ee2-b975-c8389bca78e7	543	1499973	Escherichia marmotae
19d7b485-a949-4ef4-9c9c-7896c5bf093e	1499973	1499973	Escherichia marmotae
1c1c57d6-a162-43a5-a866-1f42fc7b6c5b	1499973	1499973	Escherichia marmotae
1c5c4d08-8b42-4ed3-a9c6-b596fe01c50e	1499973	1499973	Escherichia marmotae
1e687ed0-5d00-4f92-84d4-751fa8190f42	1499973	1499973	Escherichia marmotae
21e2dddb-1b83-4efb-8da6-aabf58e35dd8	1499973	1499973	Escherichia marmotae
27ad7e5d-dc7d-40fc-b684-c87f7c118d23	1499973	1499973	Escherichia marmotae
2c61436b-9f8b-48c9-bc88-c459d0d1ae5a	1499973	1499973	Escherichia marmotae
34748e14-2af1-42ef-badc-0345e916a125	1499973	1499973	Escherichia marmotae
34c66b02-9362-40a0-bf17-945ec6f488c9	1499973	1499973	Escherichia marmotae
36d253ae-973c-4000-8c04-7ecc421506fc	1499973	1499973	Escherichia marmotae
3890cea5-bd37-468c-a2ba-c8dc09eccaf6	1499973	1499973	Escherichia marmotae
3aae9e22-6e17-4382-896f-9c9bada1ad11	543	1499973	Escherichia marmotae
3afb690d-fc0a-4c1c-84ba-23a8b9116768	543	1499973	Escherichia marmotae
3dd12dcb-250f-450d-b4e2-a61388d0e18b	1499973	1499973	Escherichia marmotae
4b2b3fc1-b8e3-41a4-ba81-2f23eae1e985	543	1499973	Escherichia marmotae
4d4b0a84-3158-4d27-b9ee-3cea00d94b0d	1499973	1499973	Escherichia marmotae
56a32777-8d01-4318-b070-c95418f2c9de	543	1499973	Escherichia marmotae
57bfbdd4-842c-4084-8c8f-995595862786	1499973	1499973	Escherichia marmotae
5a61f9e5-a0b0-469f-9207-fa47ba09f26a	543	1499973	Escherichia marmotae
5addc465-42e4-4fab-b052-e8f50b7ecf49	543	1499973	Escherichia marmotae
64dd6560-87f6-4164-b975-d2915dfa1c30	1499973	1499973	Escherichia marmotae
653cab0b-cfca-45e1-b46a-357a3fb945c3	1499973	1499973	Escherichia marmotae
68330a82-8822-4c6e-958f-4b87edbb3999	1499973	1499973	Escherichia marmotae
68ddf506-9908-4a09-ad55-820332bd896b	1499973	1499973	Escherichia marmotae
694af595-c363-40c4-85bb-9a9991974d52	543	1499973	Escherichia marmotae
694f46e2-02fa-4178-a961-ea9a3c454bdc	91347	1499973	Escherichia marmotae
69fdb4b3-bc2d-4c39-863c-88e6a81268f9	543	1499973	Escherichia marmotae
6a53aed5-4ace-4b1c-9b2e-c553e0848c00	543	1499973	Escherichia marmotae
6d7e6978-b5b2-4edf-a1c1-312e58c50312	1499973	1499973	Escherichia marmotae
70a01156-c385-4568-91c0-5c213d87057a	1499973	1499973	Escherichia marmotae
7673362b-4731-4568-86ea-8195caff1de5	543	1499973	Escherichia marmotae
76db1cdd-8b82-4515-a305-3186182040ef	543	1499973	Escherichia marmotae
77ce490f-9ee7-42f0-8cce-a4c10a7e3bf7	1499973	1499973	Escherichia marmotae
86d50117-ce19-4f50-9ce2-01c2ca2b1924	1499973	1499973	Escherichia marmotae
877b7179-25aa-4231-88e1-46d9b70e6aee	1499973	1499973	Escherichia marmotae
882ab519-1bb9-4e5e-82a9-4252f3840e64	543	1499973	Escherichia marmotae
893275f0-65a6-48cc-a989-bd941aa31535	1499973	1499973	Escherichia marmotae
8a59d2de-4773-48fa-83c2-9b26565dc91f	1499973	1499973	Escherichia marmotae
8db22f36-297d-432f-b20e-81461a553ef9	543	1499973	Escherichia marmotae
8ff77b8c-dcba-47cd-b715-9ed2d0f41789	543	1499973	Escherichia marmotae
973a8fbc-4987-44a3-b87c-fae81b9a828e	1499973	1499973	Escherichia marmotae
98df1636-0b37-4dce-a052-f6fd4f50a9e4	1499973	1499973	Escherichia marmotae
a36e9e23-a781-436b-9509-9eda5a6bf1c3	543	1499973	Escherichia marmotae
a4bc79d0-bd7a-4dfc-8954-acd4feb899c7	1499973	1499973	Escherichia marmotae
a4dc6472-a5bc-4a6e-9757-eb30cb4e9bcc	1499973	1499973	Escherichia marmotae
ab42d4b5-64ab-48fc-974d-bf3d22c0a496	1499973	1499973	Escherichia marmotae
acb7ac47-2e90-4225-b015-625a401893e4	543	1499973	Escherichia marmotae
ad0fc4a1-946c-4e3a-aeb5-6401e00edc7f	543	1499973	Escherichia marmotae
b2ccd84e-901f-426c-873f-eee9326c738b	1499973	1499973	Escherichia marmotae
b3ca8d76-557b-4d3f-b5bf-e122435e5e37	1499973	1499973	Escherichia marmotae
b4d54bc0-4f29-4416-838f-5c95b8a6b45c	543	1499973	Escherichia marmotae
b8e894c0-89d6-44e5-8f11-5f6cf1c4bc4f	543	1499973	Escherichia marmotae
bbd70142-be82-4ed9-9722-b83df26d5cf5	1499973	1499973	Escherichia marmotae
bd6b0b3a-ec35-4302-853f-8a0df0ebb075	1499973	1499973	Escherichia marmotae
c03c3240-f5eb-4d86-bac1-f2458ad48a00	1499973	1499973	Escherichia marmotae
d0667c4f-c903-4f5b-b3a3-662eafd0ca86	1499973	1499973	Escherichia marmotae
d59af94f-fbf7-4782-a19b-fad841ecd34c	1499973	1499973	Escherichia marmotae
d79090b4-4abc-45a8-8c71-7a1ce4c217ae	1499973	1499973	Escherichia marmotae
d99acb0e-6414-4d21-ad48-1078de883ee2	1499973	1499973	Escherichia marmotae
db0ccf5d-03a2-494f-bc6b-87fb624b5572	1499973	1499973	Escherichia marmotae
dbb9d057-a77d-409b-81a8-643149536a6d	1499973	1499973	Escherichia marmotae
dd0dfe22-7787-435f-bcde-d1ae6e3b55b2	1499973	1499973	Escherichia marmotae
e221108e-a0da-4781-9104-5b828f6645de	543	1499973	Escherichia marmotae
e7a02dcd-92e9-4518-98e5-7e60c2ab4707	1499973	1499973	Escherichia marmotae
e8441348-d365-4548-b02b-5124b0e1579f	1499973	1499973	Escherichia marmotae
e8b01aa6-40c8-47d8-8991-3b3646b18e8d	1499973	1499973	Escherichia marmotae
e8e0e813-fe29-4b11-893c-2117c51cbe3c	1499973	1499973	Escherichia marmotae
ecb7cf4f-2009-4462-8e51-e3bb6b5f2252	1499973	1499973	Escherichia marmotae
ed6c9fd1-34bc-4ebf-979e-b812542f4342	1499973	1499973	Escherichia marmotae
efeac0f7-724b-477a-83ea-7eb4e309e07b	1499973	1499973	Escherichia marmotae
f1dbaec4-2ca5-430b-b212-86d018f26f9c	1499973	1499973	Escherichia marmotae
f22b8202-dab9-494f-b3fb-b94384a31eb6	1499973	1499973	Escherichia marmotae
fffd8246-844d-487c-87e0-5ca13eefd94a	543	1499973	Escherichia marmotae
050f902f-6e6c-41bf-b118-fc837771cda8	1499973	1499973	Escherichia marmotae
0a89035c-5ee0-48de-9819-877870aeb6f3	1499973	1499973	Escherichia marmotae
0ba16984-6ad4-40d6-bddb-ad7517e36fc0	543	1499973	Escherichia marmotae
0c87fced-e181-42ee-910b-af4939054977	1499973	1499973	Escherichia marmotae
0e869a0e-5b55-472e-8e38-80c2edf38264	1499973	1499973	Escherichia marmotae
1d53e7bb-01bf-4594-b236-8136a4e85334	543	1499973	Escherichia marmotae
24c99fc2-4e28-4296-bce9-cefa4f14b058	1499973	1499973	Escherichia marmotae
2778db60-b889-4af7-809a-c0e50d09fb9f	1499973	1499973	Escherichia marmotae
27e06ef8-3c26-4a93-bc69-ae1c97ca2777	1499973	1499973	Escherichia marmotae
2b028b68-9e7f-49b4-b43b-d0b249b09b47	543	1499973	Escherichia marmotae
30f8ba37-f276-4e49-82ba-5ff673dc8d2a	543	1499973	Escherichia marmotae
33c192b3-2f2d-46b2-87f5-28d4b33c843a	543	1499973	Escherichia marmotae
35e0f232-aad6-4014-bd29-ea7a20acfcf9	1499973	1499973	Escherichia marmotae
36c6c805-9375-4c14-8cdc-4650ad4e6eba	1499973	1499973	Escherichia marmotae
3c97a718-2a84-4e17-8eba-5b0f4bb03f2e	1499973	1499973	Escherichia marmotae
3f107147-59bc-4715-b42b-f7202e245813	543	1499973	Escherichia marmotae
41cc085f-13b3-4410-a8dc-370813810a46	1499973	1499973	Escherichia marmotae
4613b5e5-726a-4581-b5e7-5e4dd0556cfe	543	1499973	Escherichia marmotae
4e52fa7a-7026-4230-bd3e-754ef12ad89b	543	1499973	Escherichia marmotae
4f1252c9-5962-441f-8e1c-906f3c0d0fe1	1499973	1499973	Escherichia marmotae
5586abcb-2564-4e3a-ae25-976b52458e2e	543	1499973	Escherichia marmotae
58dd0308-fed2-4899-8f81-33a69ca383ef	543	1499973	Escherichia marmotae
5de05859-386f-4986-b1c5-f85053c2b2f0	1499973	1499973	Escherichia marmotae
5fe77e3f-8410-458f-8dfd-55014dcf7b6c	543	1499973	Escherichia marmotae
602af64f-71a5-4665-8be2-e4763591e08d	543	1499973	Escherichia marmotae
629ea703-0f91-46c6-9fe0-3affee94c355	543	1499973	Escherichia marmotae
660314bd-62be-497e-a4ee-49fb4c71421f	1499973	1499973	Escherichia marmotae
67118e57-4f57-4090-8926-e06ff53bb47e	1499973	1499973	Escherichia marmotae
682bdcee-45d7-41f3-8808-1e5b4a8ae099	1499973	1499973	Escherichia marmotae
6b55affd-05b1-416b-ab0a-7c7e4646bba5	1499973	1499973	Escherichia marmotae
6b7fde38-baa8-49cf-ac69-e07671ab6a84	1499973	1499973	Escherichia marmotae
6f02784a-232d-4d89-8c4b-60a1da5de6d2	1499973	1499973	Escherichia marmotae
6f17b9ba-37a0-4a47-baf3-910ddd84175c	543	1499973	Escherichia marmotae
6f3804f1-7f56-450f-993b-9d5e80da61ff	1499973	1499973	Escherichia marmotae
73becce0-b9be-4187-b246-9e30433ee73e	543	1499973	Escherichia marmotae
75217eb9-cdbb-44d6-bc4d-023c376749df	1499973	1499973	Escherichia marmotae
7acad2ab-9e44-46a2-88f3-8f394546bc25	1499973	1499973	Escherichia marmotae
7ffd151c-f982-400b-bc61-2be1e81b9115	1499973	1499973	Escherichia marmotae
832bc548-b122-4539-bb3d-5bddb80f017c	1499973	1499973	Escherichia marmotae
8760f170-cf92-4585-bd6a-854585d04f16	1499973	1499973	Escherichia marmotae
903c96d5-1c46-4880-8aca-985c4fa190ac	1499973	1499973	Escherichia marmotae
9144b846-1f4d-4ac4-ae6a-8a6163a112c3	543	1499973	Escherichia marmotae
91e52a0a-0bdc-43da-b5bf-4f13658dcd89	543	1499973	Escherichia marmotae
931a94e0-d49f-4f97-9f42-ea8cc98a6ecc	543	1499973	Escherichia marmotae
938103d4-c51e-4c9e-8a31-1d45e85543f5	1499973	1499973	Escherichia marmotae
945db992-51dd-4f36-b04b-b7664c09b790	543	1499973	Escherichia marmotae
9dc9fb11-60b7-4968-aee6-df950a1c748f	543	1499973	Escherichia marmotae
a04f968a-ab41-419d-b1c6-0cf213f7d1ae	1499973	1499973	Escherichia marmotae
a19fcfce-49e6-4fae-b9fd-b641d75d0517	1499973	1499973	Escherichia marmotae
a3fb4b1e-2f15-4be8-b990-0dc2a4b9609d	543	1499973	Escherichia marmotae
a4111f3e-f5a5-46b6-8f66-9f69d421be9b	543	1499973	Escherichia marmotae
a53f291e-18bd-4a5e-8949-4bd6841a7ace	543	1499973	Escherichia marmotae
ab5c6053-fa5c-43eb-a964-03002244ce63	1499973	1499973	Escherichia marmotae
b5858234-2168-45d4-bac5-b45a8226a170	543	1499973	Escherichia marmotae
be242dbd-54e6-45e7-aa23-93ab28b8a026	543	1499973	Escherichia marmotae
c43c6e66-0468-456f-8816-8616040e2c32	1499973	1499973	Escherichia marmotae
c4edd810-e0f0-4f60-a6dc-4b12a9a67c3c	543	1499973	Escherichia marmotae
c56bc4a7-48e9-44cd-a3a8-10d929af6b2c	543	1499973	Escherichia marmotae
cf0059f1-0cce-4002-b619-5e26ad643056	1499973	1499973	Escherichia marmotae
cf6bc1a4-b03c-4ca8-937c-a2d79aeae44a	543	1499973	Escherichia marmotae
d22726b0-4851-4a85-980e-b80fd2b73e24	1499973	1499973	Escherichia marmotae
d3bb30b0-57b9-4eaa-bcfc-3023020baa15	1499973	1499973	Escherichia marmotae
d60e6e29-aa48-423e-8bb9-4cea0cbbeb1f	543	1499973	Escherichia marmotae
e22fa12b-c9ac-4bfa-9556-36e9da44ea3c	543	1499973	Escherichia marmotae
e5a7b93e-950b-4586-b336-60bfc4bcff34	1499973	1499973	Escherichia marmotae
ea04d116-d647-40be-9687-a2b3a1554d56	543	1499973	Escherichia marmotae
ec582b1f-deed-4f2d-b7ce-6f2e936f3383	1499973	1499973	Escherichia marmotae
eccb9bf0-106d-4517-ba78-0822cb31cf35	1499973	1499973	Escherichia marmotae
f72b738a-34ad-48d5-ba0a-a25ab4810297	1499973	1499973	Escherichia marmotae
f73ca381-43c9-4713-a1ca-bd44d2d6f7d7	1499973	1499973	Escherichia marmotae
f78023fc-8f3f-48f4-8515-77e67217956f	1499973	1499973	Escherichia marmotae
ff7c037b-308c-4947-abfd-73340ff13e8b	543	1499973	Escherichia marmotae
d0fd93c6-2e1e-4b01-9722-30b91797193e	186817	2021314	Fictibacillus aquaticus
fbb6c6c9-0996-450a-b512-f122d382508a	91347	435910	Franconibacter pulveris
5cacf552-65f9-4e75-8c0c-21b8f0abf99a	1179787	1179787	Gemella taiwanensis
fe57aee9-a25f-4cd8-8b75-169a1c397a60	31989	1054497	Gemmobacter lanyuensis
25872e88-9ec1-44af-946a-88fa1c91d6b7	31989	1054497	Gemmobacter lanyuensis
4b24dc5a-9f9c-485a-9c4b-1d8de19615fe	31989	1054497	Gemmobacter lanyuensis
[truncated: 995 more rows]
