# Supplementary material for: Full-length 16S rRNA gene amplicon analysis of human gut microbiota using MinION™ nanopore sequencing confers species-level resolution
Source: BMC Microbiol. 2021 Jan 26;21:35. doi: 10.1186/s12866-021-02094-5 (PMC7836573; doi:10.1186/s12866-021-02094-5)
Supplement: Supplementary file 5 — Additional file 5. Mock community data analysis using Kraken 2 and the SILVA 16S rRNA reference database. [file 12866_2021_2094_MOESM5_ESM.xlsx]

## Sheet: V1-V9_kraken2_SILVA138
Mock community data analysis using Kraken 2 and the SILVA 16S rRNA reference database MinION reads were aligned using Kraken 2 v2.0.8-beta* with default parameters against the SILVA 138 reference database**. *https://ccb.jhu.edu/software/kraken2/ **https://genome-idx.s3.amazonaws.com/kraken/16S_Silva138_20200326.tgz
V1-V9 (3000 reads)
% of reads	no. of reads	taxa
100	3000	root
100	3000	Bacteria
65.8	1974	Firmicutes
49.2	1476	Bacilli
29.1	873	Lactobacillales
18.43	553	Proteobacteria
16.57	497	Clostridia
16.33	490	Clostridiales
16.3	489	Clostridiaceae
15.8	474	Clostridium sensu stricto 1
12.77	383	Alphaproteobacteria
12.6	378	Staphylococcales
12.6	378	Staphylococcaceae
12.6	378	Staphylococcus
12.33	370	Rhodobacterales
12.33	370	Rhodobacteraceae
11.93	358	Streptococcaceae
11.9	357	Streptococcus
11.47	344	Lactobacillaceae
11.43	343	Lactobacillus
10.17	305	Deinococcota
10.17	305	Deinococci
10.17	305	Deinococcales
10.17	305	Deinococcaceae
10.17	305	Deinococcus
7.2	216	Bacillales
7.2	216	Bacillaceae
7.2	216	Bacillus
5.67	170	Gammaproteobacteria
5.57	167	Enterobacterales
5.57	167	Enterobacteriaceae
5.53	166	Escherichia-Shigella
5.53	166	Actinobacteriota
5.53	166	Actinobacteria
5.5	165	Enterococcaceae
5.5	165	Enterococcus
5.47	164	Bifidobacteriales
5.47	164	Bifidobacteriaceae
5.47	164	Bifidobacterium
3.07	92	Rhodobacter
1.8	54	Paracoccus
1.27	38	Roseicyclus
0.97	29	uncultured
0.5	15	Cereibacter
0.33	10	Pseudorhodobacter
0.3	9	Marivita
0.23	7	Sulfitobacter
0.2	6	Rhizobiales
0.17	5	Roseobacter clade NAC11-7 lineage
0.13	4	Anaerobacter
0.13	4	Rhodovulum
0.13	4	Lacimonas
0.13	4	Defluviimonas
0.13	4	Rhizobiaceae
0.1	3	Peptostreptococcales-Tissierellales
0.1	3	Peptostreptococcaceae
0.1	3	Litorimicrobium
0.1	3	Yoonia-Loktanella
0.1	3	Amaricoccus
0.1	3	Shimia
0.1	3	Leisingera
0.1	3	Planktomarina
0.1	3	Haematobacter
0.1	3	Sphingomonadales
0.1	3	Sphingomonadaceae
0.07	2	Lachnospirales
0.07	2	Lachnospiraceae
0.07	2	Phaeobacter
0.07	2	Ruegeria
0.07	2	Limibaculum
0.07	2	Lutimaribacter
0.07	2	Roseovarius
0.07	2	Amylibacter
0.07	2	Rhodobaculum
0.07	2	Ochrobactrum
0.07	2	Beijerinckiaceae
0.07	2	Methylobacterium-Methylorubrum
0.07	2	Sphingomonas
0.03	1	Lactococcus
0.03	1	Pediococcus
0.03	1	Aerococcaceae
0.03	1	Aerococcus
0.03	1	Vagococcaceae
0.03	1	Vagococcus
0.03	1	Sarcina
0.03	1	Proteiniclasticum
0.03	1	Clostridium sensu stricto 13
0.03	1	Clostridium sensu stricto 7
0.03	1	Clostridium sensu stricto 6
0.03	1	Clostridium sensu stricto 5
0.03	1	Caloramatoraceae
0.03	1	Caloramator
0.03	1	Romboutsia
0.03	1	[Eubacterium] ventriosum group
0.03	1	CHKCI001
0.03	1	Oscillospirales
0.03	1	Ruminococcaceae
0.03	1	Faecalibacterium
0.03	1	Roseobacter
0.03	1	Pseudophaeobacter
0.03	1	Albirhodobacter
0.03	1	Roseivivax
0.03	1	Sagittula
0.03	1	Rubellimicrobium
0.03	1	Tropicibacter
0.03	1	Thioclava
0.03	1	Tabrizicola
0.03	1	Marinovum
0.03	1	Celeribacter
0.03	1	Litoreibacter
0.03	1	Donghicola
0.03	1	Allorhizobium-Neorhizobium-Pararhizobium-Rhizobium
0.03	1	Aminobacter
0.03	1	Erythrobacter
0.03	1	Rhodospirillales
0.03	1	uncultured
0.03	1	Pseudomonadales
0.03	1	Pseudomonadaceae
0.03	1	Pseudomonas
0.03	1	Micrococcales
0.03	1	Microbacteriaceae
0.03	1	Pseudoclavibacter
0.03	1	Chloroflexi
0.03	1	Anaerolineae
0.03	1	Anaerolineales
0.03	1	Anaerolineaceae
0.03	1	Levilinea
0.03	1	Bacteroidota
0.03	1	Bacteroidia
0.03	1	Flavobacteriales
0.03	1	Cryomorphaceae
0.03	1	Cryomorpha

## Sheet: V3-V4_kraken2_SILVA138
V3-V4 (3000 reads)
% of reads	no. of reads	taxa
99.9	2997	root
99.9	2997	Bacteria
55.2	1656	Firmicutes
35.97	1079	Bacilli
22.77	683	Proteobacteria
18.8	564	Clostridia
17.27	518	Clostridiales
17.2	516	Clostridiaceae
17.07	512	Lactobacillales
14.57	437	Deinococcota
14.57	437	Deinococci
14.57	437	Deinococcales
14.47	434	Deinococcus
14.47	434	Deinococcaceae
13.47	404	Clostridium sensu stricto 1
13.4	402	Gammaproteobacteria
13.03	391	Enterobacterales
12.9	387	Enterobacteriaceae
12.67	380	Escherichia-Shigella
11.73	352	Bacillales
11.43	343	Bacillaceae
11.23	337	Bacillus
9.37	281	Alphaproteobacteria
7.93	238	Streptococcaceae
7.77	233	Streptococcus
7.33	220	Rhodobacterales
7.33	220	Rhodobacteraceae
6.2	186	Actinobacteriota
6.2	186	Actinobacteria
6.03	181	Staphylococcus
6.03	181	Staphylococcales
6.03	181	Staphylococcaceae
5.7	171	Lactobacillaceae
5.63	169	Lactobacillus
5.23	157	Bifidobacteriales
5.23	157	Bifidobacteriaceae
4.97	149	Bifidobacterium
2.67	80	Enterococcus
2.67	80	Enterococcaceae
2.33	70	Rhodobacter
1	30	Rhizobiales
0.67	20	Anaerobacter
0.57	17	uncultured
0.57	17	Rhizobiaceae
0.5	15	Cereibacter
0.43	13	Propionibacteriales
0.43	13	Paracoccus
0.43	13	Lachnospirales
0.43	13	Lachnospiraceae
0.3	9	Clostridium sensu stricto 11
0.27	8	Sphingomonas
0.27	8	Sphingomonadales
0.27	8	Sphingomonadaceae
0.27	8	Propionibacteriaceae
0.27	8	Carnobacteriaceae
0.23	7	Sarcina
0.23	7	Peptostreptococcales-Tissierellales
0.23	7	Corynebacteriales
0.23	7	Allorhizobium-Neorhizobium-Pararhizobium-Rhizobium
0.2	6	Xanthobacteraceae
0.2	6	Verrucomicrobiota
0.2	6	Verrucomicrobiae
0.2	6	Tabrizicola
0.2	6	Planococcaceae
0.2	6	Pedosphaerales
0.2	6	Pedosphaeraceae
0.17	5	Yoonia-Loktanella
0.17	5	Veillonellales-Selenomonadales
0.17	5	Terrisporobacter
0.17	5	Sulfitobacter
0.17	5	Peptostreptococcaceae
0.17	5	Oscillospirales
0.17	5	Nocardioidaceae
0.17	5	Negativicutes
0.17	5	Cutibacterium
0.17	5	Clostridium sensu stricto 8
0.17	5	ADurb.Bin063-1
0.13	4	uncultured
0.13	4	Pseudomonadales
0.13	4	Nocardioides
0.13	4	Micavibrionales
0.13	4	Lysinibacillus
0.13	4	Lactococcus
0.13	4	Lachnospira
0.13	4	Enterobacter
0.13	4	Corynebacterium
0.13	4	Corynebacteriaceae
0.13	4	Clostridium sensu stricto 18
0.13	4	Clostridium sensu stricto 13
0.13	4	Clostridium sensu stricto 12
0.13	4	Chloroflexi
0.13	4	Bradyrhizobium
0.13	4	[Eubacterium] ventriosum group
0.1	3	uncultured
0.1	3	unclassified
0.1	3	SAR202 clade
0.1	3	Ruminococcaceae
0.1	3	Roseovarius
0.1	3	Pseudomonas
0.1	3	Pseudomonadaceae
0.1	3	Paenirhodobacter
0.1	3	Micrococcales
0.1	3	Leuconostocaceae
0.1	3	Gemmobacter
0.1	3	Dehalococcoidia
0.1	3	Defluviimonas
0.1	3	Ascidiaceihabitans
0.1	3	Anoxybacillus
0.07	2	Yersiniaceae
0.07	2	Veillonellaceae
0.07	2	Veillonella
0.07	2	uncultured
0.07	2	Trueperaceae
0.07	2	Truepera
0.07	2	Trichococcus
0.07	2	Serratia
0.07	2	Selenomonadaceae
0.07	2	Salmonella
0.07	2	Ruegeria
0.07	2	Pseudoscardovia
0.07	2	Pseudorhodobacter
0.07	2	Pseudophaeobacter
0.07	2	Planktomarina
0.07	2	Pediococcus
0.07	2	Patescibacteria
0.07	2	Nocardiaceae
0.07	2	Microbacteriaceae
0.07	2	Methyloligellaceae
0.07	2	Marivita
0.07	2	Leuconostoc
0.07	2	Jeotgalibaca
0.07	2	Haematobacter
0.07	2	Gracilibacteria
0.07	2	Ensifer
0.07	2	Devosiaceae
0.07	2	Devosia
0.07	2	Clostridium sensu stricto 5
0.07	2	Clostridium sensu stricto 3
0.07	2	Candidatus Abawacabacteria
0.07	2	Caldicoprobacterales
0.07	2	Caldicoprobacteraceae
0.07	2	Caldicoprobacter
0.07	2	Burkholderiales
0.07	2	Bacteroidota
0.07	2	Bacteroidia
0.07	2	Alteromonadales
0.07	2	Alteromonadaceae
0.07	2	Aerococcaceae
0.03	1	Xanthomonadales
0.03	1	Xanthomonadaceae
0.03	1	Wolbachia
0.03	1	Weissella
0.03	1	Weeksellaceae
0.03	1	W5053
0.03	1	Vagococcus
0.03	1	Vagococcaceae
0.03	1	Unknown Family
0.03	1	uncultured
0.03	1	uncultured
0.03	1	uncultured
0.03	1	uncultured
0.03	1	uncultured
0.03	1	uncultured
0.03	1	uncultured
0.03	1	uncultured
0.03	1	uncultured
0.03	1	uncultured
0.03	1	uncultured
0.03	1	UCG-004
0.03	1	Treponema
0.03	1	Tetrasphaera
0.03	1	Tateyamaria
0.03	1	Syntrophomonadia
0.03	1	Syntrophomonadales
0.03	1	Syntrophomonadaceae
0.03	1	Streptomycetales
0.03	1	Streptomycetaceae
0.03	1	Streptomyces
0.03	1	Sporomusaceae
0.03	1	Sporanaerobacter
0.03	1	Spirochaetota
0.03	1	Spirochaetia
0.03	1	Spirochaetales
0.03	1	Spirochaetaceae
0.03	1	Seohaeicola
0.03	1	SAR324 clade(Marine group B)
0.03	1	Rickettsiales
0.03	1	Rhodospirillales
0.03	1	Rhodopseudomonas
0.03	1	Rhodocyclaceae
0.03	1	Rhodococcus
0.03	1	Psychrobacter
0.03	1	Pseudooceanicola
0.03	1	Pseudohongiellaceae
0.03	1	Pseudohongiella
0.03	1	Pseudaminobacter
0.03	1	Pelosinus
0.03	1	Pectinatus
0.03	1	Paludicola
0.03	1	Paenibacillus
0.03	1	Paenibacillales
0.03	1	Paenibacillaceae
0.03	1	Oceanospirillales
0.03	1	Oceanobacillus
0.03	1	Nitrospirota
0.03	1	Nitrospiria
0.03	1	Nitrospirales
0.03	1	Nitrospiraceae
0.03	1	Nitrospira
0.03	1	Nitrosomonadaceae
0.03	1	Nitratireductor
0.03	1	Neoscardovia
0.03	1	Mycobacterium
0.03	1	Mycobacteriaceae
0.03	1	Moraxellaceae
0.03	1	Monoglobus
0.03	1	Monoglobales
0.03	1	Monoglobaceae
0.03	1	Mitsuokella
0.03	1	Microbacterium
0.03	1	Mesorhizobium
0.03	1	Marinococcaceae
0.03	1	Limnochordia
0.03	1	Limibaculum
0.03	1	Lachnospiraceae FCS020 group
0.03	1	Kribbella
0.03	1	Intrasporangiaceae
0.03	1	Incertae Sedis
0.03	1	Hydrogenispora
0.03	1	Hungateiclostridiaceae
0.03	1	Hoeflea
0.03	1	Haloimpatiens
0.03	1	Granulicatella
0.03	1	Gracilibacteraceae
0.03	1	Gracilibacter
0.03	1	Gordonia
0.03	1	Geobacillus
0.03	1	Gammaproteobacteria Incertae Sedis
0.03	1	Frigidibacter
0.03	1	Fonticella
0.03	1	Flavobacteriales
0.03	1	Fictibacillus
0.03	1	Falsirhodobacter
0.03	1	Faecalibacterium
0.03	1	Facklamia
0.03	1	Ethanoligenenaceae
0.03	1	Erysipelotrichales
0.03	1	Erysipelatoclostridiaceae
0.03	1	Ellin6067
0.03	1	Ellin516
0.03	1	Desulfovibrionia
0.03	1	Desulfovibrionales
0.03	1	Desulfovibrionaceae
0.03	1	Desulfobacterota
0.03	1	Clostridium sensu stricto 7
0.03	1	Cloacibacterium
0.03	1	Candidatus Liberibacter
0.03	1	Candidatus Aquiluna
0.03	1	Campylobacteria
0.03	1	Campylobacterales
0.03	1	Campilobacterota
0.03	1	Caloramatoraceae
0.03	1	Bilophila
0.03	1	Beijerinckiaceae
0.03	1	Bacteroides
0.03	1	Bacteroidales
0.03	1	Bacteroidaceae
0.03	1	Azospira
0.03	1	Ardenticatenales
0.03	1	Anaplasmataceae
0.03	1	Anaerolineae
0.03	1	Amaricoccus
0.03	1	Alteromonas
0.03	1	Albidovulum
0.03	1	Aerococcus
0.03	1	[Eubacterium] hallii group
0.03	1	[Eubacterium] coprostanoligenes group
